# Supplementary material for: Factors influencing IMF assistance in the Sub-Saharan African region
Source: PLoS One. 2024 Jul 16;19(7):e0307071. doi: 10.1371/journal.pone.0307071 (PMC11251602; doi:10.1371/journal.pone.0307071)
Supplement: S1 Appendix — (XLSX) [file pone.0307071.s001.xlsx]

## Sheet: SUB - SAHARAHN
Country	Income Levels	Year	cab	ggnlb	ln gggd	gggd	inflation	corruption	gdpg	CL	LD	ED	EA	UNSC	CA	IMF ASSISTANCE	xtprobit
Angola	Lower middle income	2000	7.125	2.289	4.8972	133.914	268.35	-1.19751	3.05462	0	0	0	0	0	1	0	0.342888
Angola	Lower middle income	2001	-13.092	3.176	4.73185	113.505	116.068	-1.41207	4.206	1	0	0	0	0	1	0	0.186839
Angola	Lower middle income	2002	-0.982	-2.542	4.30049	73.736	105.59	-1.15549	13.6657	1	0	0	0	0	1	0	0.0884011
Angola	Lower middle income	2003	-4.04	-4.685	4.05989	57.968	76.56	-1.33546	2.99	1	0	0	0	1	1	0	0.120351
Angola	Lower middle income	2004	2.892	1.184	3.86529	47.717	31.013	-1.37757	10.95	1	0	0	0	1	1	0	0.047612
Angola	Lower middle income	2005	13.897	7.17	3.51047	33.464	18.53	-1.32318	15.03	1	0	0	0	0	1	0	0.0322421
Angola	Lower middle income	2006	20.408	9.423	2.93007	18.729	12.207	-1.24104	11.55	1	0	0	0	0	1	0	0.027613
Angola	Lower middle income	2007	16.212	4.312	3.04657	21.043	11.776	-1.30749	14.01	1	0	0	0	0	1	0	0.0308052
Angola	Lower middle income	2008	8.126	-4.235	3.44611	31.378	13.17	-1.30876	11.17	1	0	0	0	0	1	0	0.0585811
Angola	Lower middle income	2009	-10.769	-7.897	4.03073	56.302	13.987	-1.39777	0.86	1	0	0	0	0	1	1	0.16124
Angola	Lower middle income	2010	8.957	3.395	3.61531	37.163	15.322	-1.33247	4.39838	1	0	0	1	0	0	0	0.123251
Angola	Lower middle income	2011	11.705	8.081	3.38635	29.558	11.376	-1.36747	3.47205	1	0	0	1	0	0	0	0.108979
Angola	Lower middle income	2012	10.818	4.131	3.28433	26.691	9.042	-1.3024	8.54211	1	0	0	1	0	0	0	0.0830972
Angola	Lower middle income	2013	6.107	-0.304	3.50101	33.149	7.687	-1.33687	4.95461	1	0	0	1	0	0	0	0.125698
Angola	Lower middle income	2014	-2.572	-5.72	3.68412	39.81	7.498	-1.4578	4.82256	1	0	0	1	0	0	0	0.168138
Angola	Lower middle income	2015	-8.841	-2.917	4.04468	57.093	12.091	-1.40927	0.943572	1	0	0	1	1	0	0	0.161175
Angola	Lower middle income	2016	-3.051	-4.52	4.32629	75.663	41.125	-1.46788	-2.58011	1	0	0	1	1	0	0	0.229965
Angola	Lower middle income	2017	-0.519	-6.586	4.23878	69.323	23.667	-1.42805	-0.14715	1	0	0	1	0	0	0	0.244994
Angola	Lower middle income	2018	7.304	2.287	4.53255	92.995	18.604	-1.1805	-1.31636	0	0	0	1	0	0	1	0.245416
Angola	Lower middle income	2019	6.079	0.776	4.73228	113.554	16.893	-1.07811	-0.702273	0	0	0	1	0	0	0	0.241643
Angola	Lower middle income	2020	1.526	-1.931	4.93373	138.897	25.103	-0.953371	-5.63821	0	0	0	1	0	0	0	0.313923
Angola	Lower middle income	2021	11.231	3.834	4.46431	86.861	27.046	-0.655346	1.19921	1	0	0	1	0	0	0	0.11667
Angola	Lower middle income	2022	11.027	1.595	4.20544	67.05	13.848	-1.15029	3.0454	0	0	0	1	0	0	0	0.182908
Benin	Lower middle income	2000	-2.295	-3.692	3.67863	39.592	8.936	-0.700918	5.85771	1	0	1	0	0	0	1	0.147864
Benin	Lower middle income	2001	-2.045	-3.269	3.63724	37.987	2.24	-0.794702	5.33314	1	0	1	0	0	0	0	0.153661
Benin	Lower middle income	2002	-3.742	-3.33	3.42647	30.768	1.782	-0.79571	4.64303	1	0	1	0	0	0	0	0.153883
Benin	Lower middle income	2003	-6.206	-1.072	3.15192	23.381	1.184	-0.577583	3.44358	1	0	1	0	0	0	0	0.129802
Benin	Lower middle income	2004	-4.669	-0.705	3.06852	21.51	2.931	-0.563023	4.42968	1	0	1	0	1	0	0	0.0863369
Benin	Lower middle income	2005	-3.444	-1.523	3.29502	26.978	3.114	-0.871326	1.71316	1	0	1	0	1	0	1	0.132369
Benin	Lower middle income	2006	-3.088	-0.147	2.12418	8.366	6.374	-0.587096	3.94374	1	0	1	0	0	0	0	0.0986025
Benin	Lower middle income	2007	-6.546	0.222	2.65928	14.286	0.332	-0.470139	5.98635	1	0	1	0	0	0	0	0.0903878
Benin	Lower middle income	2008	-5.499	-0.041	2.90728	18.307	7.523	-0.514077	4.89658	1	0	1	0	0	0	0	0.108582
Benin	Lower middle income	2009	-6.69	-2.241	2.93109	18.748	-0.188	-0.627268	2.31929	1	0	1	0	0	0	0	0.138841
Benin	Lower middle income	2010	-5.567	-0.276	3.04452	21	4.179	-0.665382	2.11406	1	0	1	0	0	0	1	0.142404
Benin	Lower middle income	2011	-4.833	-0.981	3.08466	21.86	1.994	-0.605446	2.96375	1	0	1	0	0	0	0	0.13263
Benin	Lower middle income	2012	-5.178	-0.216	2.97246	19.54	6.89	-0.857918	4.81122	1	0	1	0	0	0	0	0.138406
Benin	Lower middle income	2013	-5.379	-1.365	2.91799	18.504	-1.785	-0.745443	7.19143	1	1	0	0	0	0	0	0.057021
Benin	Lower middle income	2014	-6.668	-1.651	3.10378	22.282	-0.737	-0.669144	6.35768	1	1	0	0	0	0	0	0.0609963
Benin	Lower middle income	2015	-5.964	-5.553	3.43076	30.9	2.261	-0.534362	1.77815	1	0	1	0	0	0	0	0.161796
Benin	Lower middle income	2016	-2.997	-4.289	3.58138	35.923	-2.761	-0.501191	3.33967	1	0	1	0	0	0	0	0.141626
Benin	Lower middle income	2017	-4.181	-4.204	3.67878	39.598	2.957	-0.549612	5.67156	1	0	1	0	0	0	1	0.135708
Benin	Lower middle income	2018	-4.553	-2.976	3.71552	41.08	-0.133	-0.368315	6.69726	0	0	1	0	0	0	0	0.150361
Benin	Lower middle income	2019	-4	-0.54	3.71917	41.23	0.274	-0.317783	6.86569	0	0	0	1	0	0	0	0.0853279
Benin	Lower middle income	2020	-1.746	-4.682	3.83172	46.142	1.159	-0.0332465	3.84879	0	0	0	1	0	0	1	0.0941412
Benin	Lower middle income	2021	-4.154	-5.709	3.91779	50.289	1.7	-0.154652	7.15545	1	0	0	1	0	0	0	0.063156
Benin	Lower middle income	2022	-5.741	-5.585	3.95864	52.386	1.5	-0.306169	6.25324	0	0	0	1	0	0	1	0.10722
Botswana	Upper middle income	2000	9.594	8.73	2.09937	8.161	8.48	0.858369	1.9877	1	1	0	0	0	0	0	0.0100623
Botswana	Upper middle income	2001	10.9	-2.913	2.01156	7.475	5.752	1.05847	0.250574	1	1	0	0	0	0	0	0.0137358
Botswana	Upper middle income	2002	4.881	-3.941	2.12489	8.372	10.6	0.624538	6.06953	1	1	0	0	0	0	0	0.0153744
Botswana	Upper middle income	2003	9.597	-0.175	1.95685	7.077	6.368	1.24492	4.62589	1	1	0	0	0	0	0	0.0069187
Botswana	Upper middle income	2004	3.592	1.346	2.37481	10.749	7.89	0.875726	2.70582	0	1	0	0	0	0	0	0.0225843
Botswana	Upper middle income	2005	16.247	10.325	2.00956	7.46	11.285	1.16079	4.55665	1	1	0	0	0	0	0	0.0049377
Botswana	Upper middle income	2006	19.665	13.311	1.81417	6.136	8.522	0.936531	8.36387	1	1	0	0	0	0	0	0.0034128
Botswana	Upper middle income	2007	15.657	5.733	1.78019	5.931	8.141	0.993911	5.79256	1	1	0	0	0	0	0	0.0057587
Botswana	Upper middle income	2008	1.393	-7.614	2.05348	7.795	13.678	1.02253	3.25207	1	1	0	0	0	0	0	0.0153419
Botswana	Upper middle income	2009	-6.406	-13.78	2.91224	18.398	5.846	0.927734	-14.1442	1	1	0	0	0	0	0	0.0900717
Botswana	Upper middle income	2010	-5.888	-7.951	3.0362	20.826	7.41	1.00335	10.1222	1	1	0	0	0	0	0	0.0128382
Botswana	Upper middle income	2011	-0.873	-0.116	3.04099	20.926	9.175	0.966567	6.83853	1	1	0	0	0	0	0	0.0127631
Botswana	Upper middle income	2012	-5.902	0.887	2.99493	19.984	7.435	0.906515	-0.170901	1	1	0	0	0	0	0	0.0235637
Botswana	Upper middle income	2013	4.531	5.839	2.90646	18.292	4.068	0.893463	11.1028	1	1	0	0	0	0	0	0.0065654
Botswana	Upper middle income	2014	11.075	3.897	2.91164	18.387	3.75	0.81304	5.69696	1	1	0	0	0	0	0	0.0116539
Botswana	Upper middle income	2015	2.226	-4.821	2.90016	18.177	3.1	0.813295	-4.85099	1	1	0	0	0	0	0	0.0384967
Botswana	Upper middle income	2016	7.973	0.714	2.7946	16.356	2.986	0.900316	7.20182	1	1	0	0	0	0	0	0.01036
Botswana	Upper middle income	2017	5.586	-1.143	2.67628	14.531	3.184	0.744532	4.11305	1	1	0	0	0	0	0	0.0165728
Botswana	Upper middle income	2018	0.393	-5.031	2.6984	14.856	3.539	0.749112	4.18985	0	1	0	0	0	0	0	0.0309273
Botswana	Upper middle income	2019	-6.917	-8.533	2.80166	16.472	2.2	0.702542	3.03256	0	1	0	0	0	0	0	0.0424114
Botswana	Upper middle income	2020	-8.654	-10.86	2.9282	18.694	2.153	0.62928	-8.72945	0	1	0	0	0	0	0	0.105321
Botswana	Upper middle income	2021	-0.48	-2.409	2.94581	19.026	8.716	0.685204	11.8704	0	0	1	0	0	0	0	0.0423605
Botswana	Upper middle income	2022	3.137	-1.994	2.99318	19.949	12.2	0.700919	5.78235	0	0	1	0	0	0	0	0.0624518
Burkina Faso	Low Income	2000	-10.766	-3.028	3.25966	26.0407	2.409	0.124697	1.88847	0	0	1	0	0	0	0	0.13534
Burkina Faso	Low Income	2001	-9.129	-3.557	3.28251	26.6426	0.976	-0.22808	6.61341	0	0	1	0	0	0	0	0.131981
Burkina Faso	Low Income	2002	-8.281	-4.433	3.76785	43.287	3.935	0.12032	4.35296	0	0	1	0	0	0	0	0.136039
Burkina Faso	Low Income	2003	-7.766	-1.79	3.68029	39.658	3.165	-0.107514	7.80249	0	0	1	0	0	0	1	0.120019
Burkina Faso	Low Income	2004	-9.758	-4.194	3.70721	40.74	0.692	-0.149054	4.47845	0	0	1	0	0	0	0	0.156139
Burkina Faso	Low Income	2005	-10.324	-4.89	3.66903	39.214	4.472	-0.105527	8.66187	0	0	1	0	0	0	0	0.125357
Burkina Faso	Low Income	2006	-8.308	14.346	3.00017	20.089	1.528	-0.310118	6.25316	0	0	1	0	0	0	0	0.0860342
Burkina Faso	Low Income	2007	-7.353	-5.015	3.10977	22.416	2.267	-0.329598	4.11138	0	0	1	0	0	0	1	0.158435
Burkina Faso	Low Income	2008	-10.232	-3.627	3.21358	24.868	11.578	-0.309015	5.79999	0	0	1	0	1	0	0	0.111949
Burkina Faso	Low Income	2009	-4.037	-4.16	3.0311	20.72	-1.844	-0.345607	2.96195	0	0	1	0	1	0	0	0.118436
Burkina Faso	Low Income	2010	-1.797	-4.058	3.32572	27.819	-0.261	-0.356885	8.44628	0	0	1	0	0	0	1	0.126197
Burkina Faso	Low Income	2011	-1.328	-2.039	3.112	22.466	5.06	-0.37865	6.62256	0	0	1	0	0	0	0	0.131016
Burkina Faso	Low Income	2012	-1.292	-2.763	3.1451	23.222	1.674	-0.482447	6.45267	0	0	1	0	0	0	0	0.142498
Burkina Faso	Low Income	2013	-10.008	-3.548	3.16906	23.785	0.12	-0.525301	5.79258	0	0	1	0	0	0	1	0.16176
Burkina Faso	Low Income	2014	-7.165	-1.737	3.21398	24.878	-0.149	-0.466464	4.32685	0	0	1	0	0	0	0	0.160287
Burkina Faso	Low Income	2015	-7.568	-2.09	3.43759	31.112	2.867	-0.273307	3.92123	0	0	0	1	0	0	0	0.0991039
Burkina Faso	Low Income	2016	-6.086	-3.085	3.51044	33.463	-0.302	-0.145827	5.95798	0	0	1	0	0	0	0	0.131615
Burkina Faso	Low Income	2017	-5.005	-6.879	3.50141	33.162	1.64	-0.113377	6.20349	1	0	1	0	0	0	0	0.101114
Burkina Faso	Low Income	2018	-4.184	-4.44	3.64315	38.212	0.336	-0.106928	6.60457	0	0	1	0	0	0	1	0.13051
Burkina Faso	Low Income	2019	-3.238	-3.368	3.73874	42.045	-2.556	-0.19534	5.68812	0	0	1	0	0	0	0	0.141796
Burkina Faso	Low Income	2020	4.144	-5.124	3.80377	44.87	2.318	-0.098658	1.93032	0	0	1	0	0	0	1	0.166279
Burkina Faso	Low Income	2021	-0.419	-7.434	3.87555	48.209	8.198	-0.059376	6.90634	0	0	1	0	0	0	0	0.141518
Burkina Faso	Low Income	2022	-5.181	-10.385	3.99469	54.309	9.6	-0.245787	1.4793	0	0	0	0	0	1	0	0.100913
Burundi	Low Income	2000	-7.019	-6.435	4.91578	136.425	14.093	-0.824704	-0.856864	1	0	0	0	0	1	0	0.141286
Burundi	Low Income	2001	-3.508	-8.721	4.84723	127.387	3.685	-0.853093	2.05581	1	0	0	0	0	1	0	0.119897
Burundi	Low Income	2002	-12.542	-5.381	5.06946	159.088	3.28	-0.759897	4.44652	1	0	0	0	0	1	0	0.101152
Burundi	Low Income	2003	-14.079	-14.738	5.14731	171.969	10.854	-0.874153	-1.22373	1	0	0	0	0	1	0	0.190489
Burundi	Low Income	2004	-6.505	-15.46	5.15178	172.738	12.067	-0.978405	4.83366	1	0	0	0	0	1	1	0.147131
Burundi	Low Income	2005	-4.665	-10.556	4.91983	136.98	1.075	-0.95718	0.9	1	0	0	1	0	0	0	0.210672
Burundi	Low Income	2006	-21.287	-9.924	4.86949	130.255	9.001	-1.1015	5.41381	1	0	0	1	0	0	0	0.203738
Burundi	Low Income	2007	-32.41	-2.51	4.86455	129.613	14.694	-1.16698	3.45195	1	0	0	1	0	0	0	0.215603
Burundi	Low Income	2008	-9.821	-2.704	4.63001	102.515	25.674	-1.08823	4.86172	1	0	0	1	0	0	1	0.170837
Burundi	Low Income	2009	-6.312	-5.145	3.2461	25.69	4.629	-1.13256	3.81275	1	0	0	1	0	0	0	0.132127
Burundi	Low Income	2010	-12.238	-3.637	3.84827	46.912	4.082	-1.1689	5.12416	1	0	0	1	0	0	0	0.143501
Burundi	Low Income	2011	-14.473	-3.491	3.75434	42.706	14.855	-1.20837	4.0326	1	0	0	1	0	0	0	0.160522
Burundi	Low Income	2012	-18.592	-3.794	3.72401	41.43	11.841	-1.46861	4.44671	1	0	0	1	0	0	1	0.185323
Burundi	Low Income	2013	-20.613	-1.899	3.63384	37.858	9.017	-1.42611	4.92419	1	0	0	1	0	0	0	0.167011
Burundi	Low Income	2014	-15.624	-3.929	3.63682	37.971	3.745	-1.26783	4.24065	1	0	0	1	0	0	0	0.156487
Burundi	Low Income	2015	-11.519	-7.559	3.68703	39.926	7.132	-1.26648	-3.9	1	0	0	1	0	0	0	0.244774
Burundi	Low Income	2016	-11.059	-7.111	3.83122	46.119	9.497	-1.26035	-0.600001	1	0	0	1	0	0	0	0.216337
Burundi	Low Income	2017	-11.713	-5.006	3.84806	46.902	10.499	-1.30445	0.500001	1	0	0	1	0	0	0	0.204433
Burundi	Low Income	2018	-11.403	-6.659	3.96975	52.971	-5.877	-1.45979	1.60994	0	0	0	1	0	0	0	0.269211
Burundi	Low Income	2019	-11.562	-6.395	4.09414	59.988	5.142	-1.48039	1.81257	0	0	0	1	0	0	0	0.283535
Burundi	Low Income	2020	-10.282	-6.337	4.18914	65.966	7.511	-1.54402	0.327157	0	0	0	1	0	0	0	0.313675
Burundi	Low Income	2021	-12.443	-5.25	4.19819	66.566	10.073	-1.58075	3.1	0	0	0	1	0	0	1	0.287196
Burundi	Low Income	2022	-15.673	-12.147	4.22391	68.3	26.642	-1.5964	1.849	0	0	0	1	0	0	0	0.359676
Cabo Verde	Lower middle income	2000	-9.938	-17.84	4.41446	82.637	-1.032	1.12716	14.2849	1	0	1	0	0	0	0	0.0409362
Cabo Verde	Lower middle income	2001	-9.711	-6.465	4.38095	79.914	4.562	0.592043	2.23165	1	0	1	0	0	0	0	0.0993481
Cabo Verde	Lower middle income	2002	-10.182	-7.838	4.41338	82.548	2.983	0.495939	5.25089	1	0	1	0	0	0	1	0.0925741
Cabo Verde	Lower middle income	2003	-10.181	-4.499	4.39887	81.359	-2.281	0.478955	4.17626	1	0	1	0	0	0	0	0.0892281
Cabo Verde	Lower middle income	2004	-12.951	-3.677	4.42778	83.745	-0.298	0.338964	10.1971	1	0	1	0	0	0	0	0.0693762
Cabo Verde	Lower middle income	2005	-3.119	-6.003	4.44663	85.339	1.759	0.590596	6.91246	1	0	1	0	0	0	0	0.0710228
Cabo Verde	Lower middle income	2006	-4.837	-5.067	4.3532	77.727	5.813	0.838406	7.98375	1	0	1	0	0	0	0	0.0536981
Cabo Verde	Lower middle income	2007	-12.943	-0.941	4.1741	64.981	3.36	0.918705	15.1707	1	0	1	0	0	0	0	0.0264582
Cabo Verde	Lower middle income	2008	-13.714	-1.551	4.14336	63.014	6.646	0.900169	7.03901	1	0	1	0	0	0	0	0.0499388
Cabo Verde	Lower middle income	2009	-14.629	-5.804	4.1611	64.142	-0.311	0.892972	-1.50359	1	0	1	0	0	0	0	0.0944932
Cabo Verde	Lower middle income	2010	-12.427	-10.524	4.28422	72.546	3.44	0.877153	1.83642	1	0	1	0	0	0	0	0.0913144
Cabo Verde	Lower middle income	2011	-16.287	-7.652	4.36306	78.497	3.534	0.924243	3.92472	1	0	1	0	0	0	0	0.0756373
Cabo Verde	Lower middle income	2012	-12.593	-10.285	4.51187	91.092	4.14	0.88568	1.08365	1	0	1	0	0	0	0	0.099957
Cabo Verde	Lower middle income	2013	-4.87	-9.308	4.62976	102.49	0.065	0.851896	0.632137	1	0	1	0	0	0	0	0.0983224
Cabo Verde	Lower middle income	2014	-9.082	-7.612	4.75293	115.924	-0.339	0.970904	0.696667	1	0	1	0	0	0	0	0.0913146
Cabo Verde	Lower middle income	2015	-3.18	-4.555	4.84142	126.649	-0.525	0.951782	0.936027	1	0	1	0	0	0	0	0.0826929
Cabo Verde	Lower middle income	2016	-3.828	-3.035	4.85488	128.365	-0.25	0.862224	4.28071	1	0	1	0	0	0	0	0.0696591
Cabo Verde	Lower middle income	2017	-7.844	-2.972	4.84589	127.217	0.269	0.824858	4.55131	1	0	1	0	0	0	0	0.0724058
Cabo Verde	Lower middle income	2018	-4.883	-2.418	4.74136	114.59	1.003	0.786524	3.70696	0	0	1	0	0	0	0	0.104263
Cabo Verde	Lower middle income	2019	0.208	-1.676	4.73602	113.98	1.936	0.872606	7.63608	0	0	1	0	0	0	0	0.07371
Cabo Verde	Lower middle income	2020	-15.012	-9.088	4.9776	145.126	-0.853	0.867776	-19.3028	0	0	1	0	0	0	1	0.354155
Cabo Verde	Lower middle income	2021	-11.257	-7.301	4.96245	142.943	5.375	1.03542	6.81118	0	0	1	0	0	0	0	0.0927859
Cabo Verde	Lower middle income	2022	-7.489	-4.462	4.84739	127.407	7.577	0.974015	17.7142	0	0	1	0	0	0	1	0.0425308
Cameroon	Lower middle income	2000	-2.132	1.545	4.32917	75.881	1.498	-1.32529	3.83242	1	0	0	1	0	0	1	0.155233
Cameroon	Lower middle income	2001	-3.175	0.861	4.13007	62.182	4.959	-1.0951	4.32426	1	0	0	1	0	0	0	0.130215
Cameroon	Lower middle income	2002	-3.552	1.507	4.03601	56.6	2.362	-1.20911	4.47703	1	0	0	1	1	0	0	0.0980378
Cameroon	Lower middle income	2003	-3.75	0.56	3.94199	51.521	-0.055	-0.981341	5.45315	1	0	0	1	1	0	0	0.077929
Cameroon	Lower middle income	2004	-2.213	-0.456	3.946	51.728	1.008	-1.12544	7.04886	1	0	0	1	0	0	0	0.110738
Cameroon	Lower middle income	2005	-2.537	3.029	3.78062	43.843	3.465	-1.19941	2.22827	0	0	0	1	0	0	1	0.181334
Cameroon	Lower middle income	2006	0.925	28.214	2.90985	18.354	2.42	-1.09146	3.80958	1	0	0	1	0	0	0	0.0462761
Cameroon	Lower middle income	2007	1.195	3.874	2.62496	13.804	3.441	-1.03304	4.32759	1	0	0	1	0	0	0	0.0785849
Cameroon	Lower middle income	2008	-1.629	2	2.41171	11.153	5.313	-1.03423	2.84768	1	0	0	1	0	0	0	0.0881463
Cameroon	Lower middle income	2009	-4.025	-0.041	2.4209	11.256	0.943	-1.02055	2.57925	1	0	0	1	0	0	0	0.0932982
Cameroon	Lower middle income	2010	-3.113	-0.932	2.63827	13.989	2.569	-1.07532	2.89902	1	0	0	1	0	0	0	0.102531
Cameroon	Lower middle income	2011	-2.446	-2.258	2.71118	15.047	2.732	-1.16693	3.37921	1	0	0	1	0	0	0	0.111127
Cameroon	Lower middle income	2012	-3.168	-1.396	2.69962	14.874	2.534	-1.27244	4.62598	1	0	0	1	0	0	0	0.109073
Cameroon	Lower middle income	2013	-3.345	-3.555	2.8606	17.472	1.646	-1.21758	4.99553	1	0	0	1	0	0	0	0.112243
Cameroon	Lower middle income	2014	-3.852	-4.087	3.03047	20.707	2.621	-1.17845	5.71982	1	0	0	1	0	0	0	0.111382
Cameroon	Lower middle income	2015	-3.643	-4.246	3.45379	31.62	1.446	-1.07416	5.66695	1	0	0	1	0	0	0	0.11443
Cameroon	Lower middle income	2016	-3.069	-5.881	3.4691	32.108	0.292	-1.15826	4.53579	1	0	0	1	0	0	0	0.132866
Cameroon	Lower middle income	2017	-2.632	-4.725	3.59838	36.539	0.762	-1.20552	3.54118	1	0	0	1	0	0	1	0.144313
Cameroon	Lower middle income	2018	-3.524	-2.408	3.64636	38.335	1.974	-1.14411	3.95551	1	0	0	1	0	0	0	0.131609
Cameroon	Lower middle income	2019	-4.273	-3.244	3.72803	41.597	2.427	-1.19402	3.47506	0	0	0	1	0	0	0	0.192752
Cameroon	Lower middle income	2020	-3.713	-3.188	3.8035	44.858	2.119	-1.11479	0.259933	0	0	0	1	0	0	1	0.215657
Cameroon	Lower middle income	2021	-3.962	-2.984	3.84554	46.784	3.457	-1.09271	3.64992	0	0	0	1	0	0	1	0.184078
Cameroon	Lower middle income	2022	-1.576	-1.842	3.83799	46.432	6	-1.14256	3.54098	0	0	0	1	0	0	0	0.184997
Central African Republic	Low Income	2000	-1.457	-2.008	4.55049	94.679	8.05	-1.1989	-2.48943	1	0	0	1	0	0	0	0.2229
Central African Republic	Low Income	2001	-1.856	-0.881	4.63584	103.115	2.559	-1.10765	4.46474	1	0	0	1	0	0	0	0.148319
Central African Republic	Low Income	2002	-1.66	-1.163	4.59024	98.518	9.466	-0.979823	3.61654	1	0	0	1	0	0	0	0.1465
Central African Republic	Low Income	2003	-2.129	-3.047	4.56316	95.886	-1.738	-1.02073	-5.39749	1	0	0	0	0	1	0	0.158209
Central African Republic	Low Income	2004	-1.706	-1.719	4.60241	99.724	-0.235	-1.47727	5.99488	1	0	0	0	0	1	0	0.11359
Central African Republic	Low Income	2005	-6.235	-4.343	4.63436	102.962	1.529	-1.30277	0.908211	1	0	0	1	0	0	0	0.215553
Central African Republic	Low Income	2006	-2.872	8.584	3.84481	46.75	7.059	-1.21914	4.77109	1	0	0	1	0	0	0	0.108513
Central African Republic	Low Income	2007	-6.025	1.044	3.86809	47.851	-0.137	-1.21095	4.60753	1	0	0	1	0	0	0	0.129478
Central African Republic	Low Income	2008	-9.71	-1.231	3.577	35.766	14.525	-1.13728	2.05413	1	0	0	1	0	0	0	0.151532
Central African Republic	Low Income	2009	-8.705	-0.544	3.01062	20.3	-1.159	-0.98885	8.58726	1	0	0	1	0	0	0	0.0760708
Central African Republic	Low Income	2010	-9.418	-1.347	2.98986	19.883	2.261	-0.937606	4.63082	1	0	0	1	0	0	0	0.0964057
Central African Republic	Low Income	2011	-6.819	-2.135	2.97991	19.686	4.342	-0.967538	4.19462	1	0	0	1	0	0	0	0.101871
Central African Republic	Low Income	2012	-5.585	0.353	3.45104	31.533	5.926	-1.00553	5.05376	1	0	0	1	0	0	0	0.104394
Central African Republic	Low Income	2013	-2.935	-5.935	3.9472	51.79	2.566	-1.09623	-36.392	1	0	0	1	0	0	0	0.609212
Central African Republic	Low Income	2014	-13.324	-3.935	4.131	62.24	14.019	-1.16635	0.0810705	0	0	0	1	0	0	0	0.26112
Central African Republic	Low Income	2015	-9.105	-0.588	4.09084	59.79	10.661	-1.29905	4.33712	1	0	0	1	0	0	0	0.160249
Central African Republic	Low Income	2016	-5.391	1.053	3.98689	53.887	-4.466	-1.28009	4.75032	1	0	0	1	0	0	0	0.134827
Central African Republic	Low Income	2017	-7.835	-1.056	3.91751	50.275	7.171	-1.17621	4.52728	1	0	0	1	0	0	0	0.140452
Central African Republic	Low Income	2018	-7.978	-0.972	3.9128	50.039	4.605	-1.21337	3.78944	0	0	0	1	0	0	0	0.195352
Central African Republic	Low Income	2019	-4.923	1.423	3.85327	47.147	-2.041	-1.21617	3.1	0	0	0	1	0	0	0	0.182794
Central African Republic	Low Income	2020	-8.165	-3.361	3.77097	43.422	1.837	-1.27466	0.9	0	0	0	1	0	0	0	0.232447
Central African Republic	Low Income	2021	-11.044	-6.017	3.86277	47.597	2.689	-1.22633	0.9	0	0	0	1	0	0	0	0.246059
Central African Republic	Low Income	2022	-13.309	-5.574	3.92567	50.687	7.925	-1.2032	0.686534	0	0	0	1	0	0	0	0.252999
Chad	Low Income	2000	-13.594	-6.073	4.21929	67.985	13.046	-1.32501	-0.879681	0	0	0	1	0	0	1	0.306697
Chad	Low Income	2001	-29.759	-4.585	4.03334	56.449	0.702	-1.40505	11.6581	0	0	0	1	0	0	0	0.183634
Chad	Low Income	2002	-84.105	-5.292	3.99695	54.432	12.556	-1.27031	8.49121	0	0	0	1	0	0	0	0.270929
Chad	Low Income	2003	-43.796	-5.598	3.79899	44.656	-11.864	-1.46501	14.7217	0	0	0	1	0	0	0	0.164936
Chad	Low Income	2004	-15.146	-2.387	3.48538	32.635	9.219	-1.44835	33.6294	0	0	0	1	0	0	0	0.040524
Chad	Low Income	2005	1.041	-0.068	3.34934	28.484	-8.07	-1.53199	17.3325	0	0	0	1	0	0	1	0.0913916
Chad	Low Income	2006	4.579	2.22	3.26442	26.165	7.956	-1.36101	0.648262	1	0	0	1	0	0	0	0.145272
Chad	Low Income	2007	8.15	2.525	3.09422	22.07	1.658	-1.38899	3.2715	1	0	0	1	0	0	0	0.117292
Chad	Low Income	2008	3.552	3.614	3.00067	20.099	9.658	-1.53419	3.05269	1	0	0	1	0	0	0	0.132509
Chad	Low Income	2009	-8.209	-9.203	3.45078	31.525	4.738	-1.41218	4.2177	1	0	0	1	0	0	0	0.176877
Chad	Low Income	2010	-8.516	-4.152	3.4029	30.051	-2.156	-1.39424	13.5501	1	0	0	1	0	0	0	0.0909288
Chad	Low Income	2011	-5.814	2.391	3.41989	30.566	10.73	-1.35516	0.0828698	1	0	0	1	0	0	0	0.164552
Chad	Low Income	2012	-7.803	0.473	3.35916	28.765	2.064	-1.331	8.88258	1	0	0	1	0	0	0	0.102059
Chad	Low Income	2013	-9.147	-2.065	3.42201	30.631	0.897	-1.37011	5.7	1	0	0	1	0	0	0	0.134902
Chad	Low Income	2014	-8.93	-4.182	3.64383	38.238	3.705	-1.32901	6.89999	1	0	0	1	1	0	1	0.101399
Chad	Low Income	2015	-13.78	-4.38	3.75014	42.527	2.194	-1.35365	2.76768	1	0	0	1	1	0	0	0.136411
Chad	Low Income	2016	-10.425	-1.937	3.91296	50.047	-4.962	-1.48463	-6.25553	1	0	0	1	0	0	0	0.270396
Chad	Low Income	2017	-7.094	-0.231	3.88558	48.695	3.112	-1.43387	-2.9887	1	0	0	1	0	0	1	0.22395
Chad	Low Income	2018	-1.143	1.935	3.87964	48.407	4.382	-1.38596	2.37404	0	0	0	1	0	0	0	0.207296
Chad	Low Income	2019	-4.292	-0.172	3.95726	52.314	-1.679	-1.40078	3.24718	1	0	0	1	0	0	0	0.160908
Chad	Low Income	2020	-7.294	2.06	3.99004	54.057	3.036	-1.40585	-1.60001	0	0	0	1	0	0	1	0.259607
Chad	Low Income	2021	-4.533	-1.607	4.0238	55.913	1.013	-1.47772	-1.19999	0	0	0	0	0	1	1	0.198335
Chad	Low Income	2022	2.843	5.145	3.91934	50.367	5.784	-1.41561	2.23598	0	0	0	0	0	1	0	0.133452
Comoros	Lower middle income	2000	-0.139	-1.139	4.10789	60.818	3.348	-0.962092	10.8479	1	0	0	0	0	1	0	0.0503662
Comoros	Lower middle income	2001	1.848	-2.129	3.97116	53.046	9.395	-0.653725	2.33291	1	0	0	0	0	1	0	0.0694921
Comoros	Lower middle income	2002	0.387	-2.146	3.87617	48.239	-0.935	-0.674768	2.32494	1	0	0	0	0	1	0	0.0662786
Comoros	Lower middle income	2003	-0.926	-2.045	3.79544	44.498	4.635	-0.693808	2.10387	1	0	0	0	0	1	0	0.069097
Comoros	Lower middle income	2004	-2.438	-0.98	3.74823	42.446	3.281	-0.864246	1.91966	1	0	0	1	0	0	0	0.121107
Comoros	Lower middle income	2005	-3.795	0.032	3.6855	39.865	7.196	-0.88724	2.83755	1	0	0	1	0	0	0	0.115406
Comoros	Lower middle income	2006	-3.248	-1.507	3.65011	38.479	1.731	-0.700172	2.64696	1	0	0	1	0	0	0	0.103021
Comoros	Lower middle income	2007	-2.897	-1.179	3.5728	35.616	2.2	-0.69156	0.800042	0	0	0	1	0	0	0	0.150673
Comoros	Lower middle income	2008	-6.059	-1.464	3.50306	33.217	7.4	-0.772487	3.96461	1	0	0	1	0	0	0	0.101206
Comoros	Lower middle income	2009	-4.09	0.36	3.45726	31.73	2.177	-0.812594	3.24074	1	0	0	1	0	0	1	0.0989249
Comoros	Lower middle income	2010	-0.255	4.204	3.41638	30.459	6.686	-0.786249	3.77777	1	0	0	1	0	0	0	0.0840003
Comoros	Lower middle income	2011	-3.613	0.861	3.32028	27.668	4.855	-0.803917	4.14351	1	0	0	1	0	0	0	0.0899174
Comoros	Lower middle income	2012	-3.246	1.962	3.22179	25.073	0.984	-0.781552	3.16841	1	0	0	1	0	0	0	0.0872368
Comoros	Lower middle income	2013	-4.044	10.489	2.32991	10.277	2.163	-0.731784	4.46625	1	0	0	1	0	0	0	0.0490318
Comoros	Lower middle income	2014	-3.781	-0.328	2.47199	11.846	-0.937	-0.586588	2.10666	1	0	0	1	0	0	0	0.0706682
Comoros	Lower middle income	2015	-0.255	2.598	2.64943	14.146	2.688	-0.744379	1.14735	1	0	0	1	0	0	0	0.0809151
Comoros	Lower middle income	2016	-4.371	-5.52	2.77359	16.016	-1.417	-0.685009	3.32045	1	0	0	1	0	0	0	0.0873741
Comoros	Lower middle income	2017	-2.255	-0.098	2.92284	18.594	1.42	-0.685021	3.81576	1	0	0	1	0	0	0	0.0762367
Comoros	Lower middle income	2018	-2.926	-1.347	2.87413	17.71	0.645	-0.825517	3.64245	1	0	0	1	0	0	0	0.0872118
Comoros	Lower middle income	2019	-3.496	-4.336	3.08995	21.976	6.253	-1.03628	1.76078	0	0	0	1	0	0	1	0.174385
Comoros	Lower middle income	2020	-1.703	-0.512	3.17647	23.962	-4.773	-1.1842	-0.195557	0	0	0	1	0	0	1	0.186317
Comoros	Lower middle income	2021	0.779	-2.784	3.2338	25.376	7.071	-1.28728	2.1122	0	0	0	1	0	0	0	0.193123
Comoros	Lower middle income	2022	-4.567	-3.706	3.3695	29.064	17.084	-0.940339	2.38768	0	0	0	1	0	0	0	0.174798
Cote d'Ivoire	Lower middle income	2000	-1.627	-0.831	4.30389	73.987	3.606	-0.777199	-0.265789	1	0	0	1	0	0	0	0.14416
Cote d'Ivoire	Lower middle income	2001	-0.396	0.699	4.2651	71.172	4.783	-1.29001	-2.15401	0	0	0	1	0	0	0	0.261889
Cote d'Ivoire	Lower middle income	2002	4.492	-0.637	4.14285	62.982	4.399	-0.801531	-2.73053	1	0	0	1	0	0	1	0.154639
Cote d'Ivoire	Lower middle income	2003	1.39	-1.261	4.03213	56.381	-0.109	-1.01384	-4.72587	1	0	0	1	0	0	0	0.191261
Cote d'Ivoire	Lower middle income	2004	1.053	-1.038	4.03809	56.718	4.443	-1.24132	3.18504	0	0	0	1	0	0	0	0.199246
Cote d'Ivoire	Lower middle income	2005	0.168	-1.025	4.06327	58.164	2.531	-1.24979	0.996066	0	0	0	1	0	0	0	0.221433
Cote d'Ivoire	Lower middle income	2006	1.95	-1.034	4.05128	57.471	2.037	-1.20753	2.81558	1	0	0	1	0	0	0	0.148687
Cote d'Ivoire	Lower middle income	2007	-0.495	-0.389	3.9803	53.533	1.456	-1.09507	1.10143	1	0	0	1	0	0	0	0.14896
Cote d'Ivoire	Lower middle income	2008	1.351	-0.21	3.93652	51.24	2.509	-1.11905	4.78267	1	0	0	1	0	0	0	0.121985
Cote d'Ivoire	Lower middle income	2009	4.835	-1.002	3.83894	46.476	-0.123	-1.11739	3.60332	1	0	0	1	0	0	1	0.125331
Cote d'Ivoire	Lower middle income	2010	1.352	-1.337	3.82017	45.612	5.101	-1.17285	6.84805	1	0	0	1	0	0	0	0.114119
Cote d'Ivoire	Lower middle income	2011	7.52	-2.889	3.91258	50.028	1.967	-1.03099	-5.37045	1	0	0	1	0	0	1	0.195919
Cote d'Ivoire	Lower middle income	2012	-0.867	-2.276	3.20652	24.693	3.409	-0.838509	7.62041	1	0	0	1	0	0	0	0.0768178
Cote d'Ivoire	Lower middle income	2013	-0.967	-1.621	3.20372	24.624	0.415	-0.739937	10.7602	1	0	0	1	0	0	0	0.0564167
Cote d'Ivoire	Lower middle income	2014	1.047	-1.568	3.28504	26.71	0.925	-0.418946	9.372	1	0	0	1	0	0	0	0.048201
Cote d'Ivoire	Lower middle income	2015	-0.44	-2.042	3.37321	29.172	0.963	-0.439361	7.19495	1	0	0	1	0	0	0	0.0595274
Cote d'Ivoire	Lower middle income	2016	-0.858	-2.979	3.43779	31.118	0.68	-0.53295	7.17276	1	0	1	0	0	0	1	0.110546
Cote d'Ivoire	Lower middle income	2017	-2.002	-3.274	3.48416	32.595	0.753	-0.527118	7.41076	1	0	1	0	0	0	0	0.111451
Cote d'Ivoire	Lower middle income	2018	-3.909	-2.905	3.56436	35.317	0.602	-0.50322	4.84315	1	0	1	0	1	0	0	0.0947641
Cote d'Ivoire	Lower middle income	2019	-2.256	-2.238	3.62479	37.517	1.566	-0.538763	6.51829	1	0	1	0	1	0	0	0.0872069
Cote d'Ivoire	Lower middle income	2020	-3.136	-5.423	3.8362	46.349	2.312	-0.525587	1.73762	0	0	0	1	0	0	1	0.150752
Cote d'Ivoire	Lower middle income	2021	-4.008	-4.826	3.92892	50.852	5.579	-0.371893	7	1	0	0	1	0	0	0	0.074947
Cote d'Ivoire	Lower middle income	2022	-6.535	-6.726	4.03866	56.75	5.08	-0.409207	6.74133	0	0	0	1	0	0	0	0.119397
Eswatini	Lower middle income	2000	-2.639	-1.158	2.87424	17.712	6.427	-0.0451078	1.76017	0	0	0	0	0	1	0	0.0481676
Eswatini	Lower middle income	2001	0.584	-2.172	3.04628	21.037	10.784	-0.0260098	1.05476	0	0	0	0	0	1	0	0.0535875
Eswatini	Lower middle income	2002	2.319	-3.583	2.81625	16.714	11.486	-0.0601399	4.3801	0	0	0	0	0	1	0	0.0424889
Eswatini	Lower middle income	2003	4.068	-2.046	2.84223	17.154	4.633	-0.0731399	3.88021	0	0	0	0	0	1	0	0.0406552
Eswatini	Lower middle income	2004	2.574	-3.856	2.67807	14.557	3.227	-0.24253	3.62391	0	0	0	0	0	1	0	0.0482229
Eswatini	Lower middle income	2005	-3.23	-1.613	2.57733	13.162	7.6	-0.275532	5.99878	0	0	0	0	0	1	0	0.040967
Eswatini	Lower middle income	2006	-5.974	8.418	2.65641	14.245	4.799	-0.0448689	5.99217	0	0	0	0	0	1	0	0.0251103
Eswatini	Lower middle income	2007	-1.889	2.3	2.75207	15.675	9.808	-0.0452501	4.43538	0	0	0	0	0	1	0	0.0351265
Eswatini	Lower middle income	2008	-7.02	1.536	2.6524	14.188	12.904	0.0363582	0.821664	0	0	0	0	0	1	0	0.0446568
Eswatini	Lower middle income	2009	-11.572	-2.915	2.33243	10.303	4.501	-0.0111769	1.56505	0	0	0	0	0	1	0	0.0456375
Eswatini	Lower middle income	2010	-8.748	-9.066	2.62677	13.829	4.5	-0.041858	3.79375	0	0	0	0	0	1	0	0.0511171
Eswatini	Lower middle income	2011	-5.84	-3.763	2.65099	14.168	7.763	-0.184127	2.24723	0	0	0	0	0	1	0	0.0546033
Eswatini	Lower middle income	2012	5.026	3.295	2.66598	14.382	8.265	-0.22443	5.39663	0	0	0	0	0	1	0	0.0338529
Eswatini	Lower middle income	2013	10.84	0.557	2.68832	14.707	4.419	-0.228339	3.86121	0	0	0	0	0	1	0	0.0387833
Eswatini	Lower middle income	2014	11.569	-2.666	2.62901	13.86	6.169	-0.256666	0.923231	0	0	0	0	0	1	0	0.0528271
Eswatini	Lower middle income	2015	12.967	-6.039	2.95762	19.252	4.91	-0.187602	2.22748	0	0	0	0	0	1	0	0.0542676
Eswatini	Lower middle income	2016	7.873	-8.997	3.2135	24.866	8.682	-0.203669	1.06261	0	0	0	0	0	1	0	0.0727927
Eswatini	Lower middle income	2017	6.245	-6.848	3.31883	27.628	4.706	-0.0441496	2.02658	0	0	0	0	0	1	0	0.0582161
Eswatini	Lower middle income	2018	1.345	-9.538	3.52232	33.863	5.22	-0.205999	2.3801	0	0	0	0	0	1	0	0.0759761
Eswatini	Lower middle income	2019	3.89	-6.687	3.67665	39.514	2.003	-0.281041	2.69217	0	0	0	0	0	1	0	0.0734264
Eswatini	Lower middle income	2020	7.064	-4.541	3.71929	41.235	4.589	-0.250072	-1.55964	0	0	0	0	0	1	1	0.087972
Eswatini	Lower middle income	2021	2.661	-4.648	3.72608	41.516	3.454	-0.65057	7.88331	0	0	0	0	0	1	0	0.0681577
Eswatini	Lower middle income	2022	-1.65	-5.683	3.81448	45.353	5.59	-0.318455	3.91454	0	0	0	0	0	1	0	0.0746702
Ethiopia	Low Income	2000	-2.473	-8.88	4.53938	93.633	-4.123	-0.906757	6.07322	1	0	0	1	0	0	0	0.137854
Ethiopia	Low Income	2001	-1.352	-3.76	4.57806	97.325	-4.3	-0.808547	8.30131	1	0	0	1	0	0	1	0.101374
Ethiopia	Low Income	2002	-4.011	-5.764	4.67622	107.363	14.002	-0.717909	1.51473	1	0	0	1	0	0	0	0.161398
Ethiopia	Low Income	2003	-1.212	-5.592	4.64142	103.691	6.233	-0.777412	-2.16136	1	0	0	1	0	0	0	0.188932
Ethiopia	Low Income	2004	-3.777	-2.651	4.63574	103.104	7.852	-0.757493	13.5726	0	0	0	1	0	0	0	0.106331
Ethiopia	Low Income	2005	-7.374	-4.122	4.35977	78.239	12.32	-0.772508	11.8188	1	0	0	1	0	0	0	0.0864573
Ethiopia	Low Income	2006	-11.71	-3.788	4.21268	67.537	18.519	-0.650105	10.8347	1	0	0	1	0	0	0	0.0851636
Ethiopia	Low Income	2007	-6.156	-3.567	3.67153	39.312	18.424	-0.632186	11.4562	1	0	0	1	0	0	0	0.0673864
Ethiopia	Low Income	2008	-5.643	-2.882	3.47355	32.251	39.245	-0.6664	10.7885	1	0	0	1	0	0	0	0.0741281
Ethiopia	Low Income	2009	-8.164	-0.932	3.39986	29.96	7.138	-0.704722	8.80255	1	0	0	1	0	0	1	0.0701892
Ethiopia	Low Income	2010	-4.471	-1.321	3.67468	39.436	14.564	-0.694109	12.5505	1	0	0	1	0	0	0	0.0600252
Ethiopia	Low Income	2011	-0.674	-1.607	3.80283	44.828	35.919	-0.667877	11.1783	1	0	0	1	0	0	0	0.0722803
Ethiopia	Low Income	2012	-6.559	-1.172	3.67184	39.324	15	-0.608587	8.64781	1	0	0	1	0	0	0	0.0730403
Ethiopia	Low Income	2013	-5.939	-1.931	3.78646	44.1	7.652	-0.501512	10.5823	1	0	0	1	0	0	0	0.0600882
Ethiopia	Low Income	2014	-7.916	-2.582	3.78796	44.166	7.114	-0.447899	10.2575	1	0	0	1	0	0	0	0.0606965
Ethiopia	Low Income	2015	-11.476	-1.947	3.92535	50.671	9.377	-0.453527	10.3925	1	0	0	1	0	0	0	0.0639361
Ethiopia	Low Income	2016	-10.908	-2.3	3.97267	53.126	6.152	-0.42089	9.43348	1	0	0	1	0	0	0	0.0664383
Ethiopia	Low Income	2017	-8.457	-3.243	4.01116	55.211	16.504	-0.559761	9.56419	1	0	0	1	1	0	0	0.055073
Ethiopia	Low Income	2018	-6.525	-3.029	4.06708	58.386	10.581	-0.482024	6.81615	1	0	0	1	1	0	0	0.0598938
Ethiopia	Low Income	2019	-5.328	-2.533	4.02147	55.783	19.515	-0.410456	8.36409	0	0	0	1	0	0	1	0.103742
Ethiopia	Low Income	2020	-4.6	-2.764	3.98713	53.9	18.169	-0.364881	6.05953	0	0	0	1	0	0	1	0.113093
Ethiopia	Low Income	2021	-3.192	-2.767	3.98505	53.788	35.09	-0.397182	5.64153	0	0	0	1	0	0	0	0.12577
Ethiopia	Low Income	2022	-4.263	-4.158	3.8367	46.372	33.806	-0.35321	5.3171	1	0	0	1	0	0	0	0.0898743
Gabon	Upper middle income	2000	18.549	11.132	4.28355	72.497	1.795	-0.592372	-1.88297	1	0	0	1	0	0	1	0.0910697
Gabon	Upper middle income	2001	10.3	4.067	4.39419	80.979	0.935	-0.812896	2.13523	1	0	0	1	0	0	0	0.108298
Gabon	Upper middle income	2002	6.34	3.724	4.39531	81.07	0.421	-0.520379	-0.249033	1	0	0	1	0	0	0	0.104956
Gabon	Upper middle income	2003	11.764	7.752	4.25193	70.241	3.521	-0.553777	2.24733	1	0	0	1	0	0	0	0.0790465
Gabon	Upper middle income	2004	11.903	6.993	4.09935	60.301	-0.486	-0.82665	0.689543	0	0	0	1	0	0	1	0.139088
Gabon	Upper middle income	2005	20.944	7.977	3.89845	49.326	1.115	-0.660074	2.6762	1	0	0	1	0	0	0	0.0700907
Gabon	Upper middle income	2006	17.669	8.672	3.67878	39.598	-0.673	-1.08307	-2.80658	1	0	0	1	0	0	0	0.123057
Gabon	Upper middle income	2007	13.653	8.062	3.66962	39.237	-0.195	-1.16633	6.00811	1	0	0	1	0	0	1	0.0818343
Gabon	Upper middle income	2008	21.633	10.994	2.99838	20.053	5.576	-1.16565	-3.30843	1	0	0	1	0	0	0	0.108585
Gabon	Upper middle income	2009	4.422	6.77	3.25779	25.992	0.866	-1.07715	0.130331	1	0	0	1	0	0	0	0.108562
Gabon	Upper middle income	2010	14.84	2.698	3.05847	21.295	0.687	-0.905258	7.08989	1	0	0	1	1	0	0	0.0427181
Gabon	Upper middle income	2011	24.005	1.41	3.06456	21.425	2.302	-0.893179	7.09175	1	0	0	1	1	0	0	0.0412501
Gabon	Upper middle income	2012	17.89	6.204	3.06535	21.442	2.167	-0.666252	5.25108	0	0	0	1	0	0	0	0.0748138
Gabon	Upper middle income	2013	7.288	-3.069	3.43763	31.113	3.263	-0.634199	5.6387	1	0	0	1	0	0	0	0.0761899
Gabon	Upper middle income	2014	7.557	5.98	3.52821	34.063	1.738	-0.677636	4.31496	1	0	0	1	0	0	0	0.0679503
Gabon	Upper middle income	2015	-5.571	-1.117	3.80004	44.703	-1.151	-0.700949	3.8789	1	0	0	1	0	0	0	0.0987689
Gabon	Upper middle income	2016	-11.063	-4.71	4.16199	64.199	4.071	-0.737773	2.09144	1	0	0	1	0	0	0	0.139604
Gabon	Upper middle income	2017	-8.652	-1.699	4.14132	62.886	1.057	-0.820387	0.472642	1	0	0	1	0	0	1	0.144924
Gabon	Upper middle income	2018	-4.806	-0.211	4.10946	60.914	6.253	-0.837909	0.837917	0	0	0	1	0	0	0	0.183674
Gabon	Upper middle income	2019	-4.95	2.127	4.09065	59.779	1.021	-0.875253	3.92081	0	0	0	1	0	0	0	0.150039
Gabon	Upper middle income	2020	-6.897	-2.194	4.36032	78.282	1.553	-0.87186	-1.83776	0	0	0	1	0	0	1	0.228898
Gabon	Upper middle income	2021	-4.537	-1.852	4.18618	65.771	1.675	-0.850755	1.46796	0	0	0	1	0	0	1	0.185077
Gabon	Upper middle income	2022	1.186	1.822	4.00831	55.054	5.383	-0.839553	3.03694	0	0	0	1	1	0	0	0.111111
Ghana	Lower middle income	2000	-4.21	-4.285	4.38415	80.17	40.54	-0.0959862	3.7	1	0	1	0	0	0	0	0.153172
Ghana	Lower middle income	2001	-3.059	-3.898	4.12583	61.919	21.288	-0.202005	4	1	0	1	0	0	0	0	0.139158
Ghana	Lower middle income	2002	-0.535	-2.922	4.05975	57.96	15.171	-0.34279	4.5	1	0	1	0	0	0	0	0.137251
Ghana	Lower middle income	2003	0.082	-2.137	3.9674	52.847	23.563	-0.311427	5.2	1	1	0	0	0	0	1	0.0680072
Ghana	Lower middle income	2004	-3.373	-2.169	3.71618	41.107	11.777	-0.279528	5.6	1	1	0	0	0	0	0	0.0586246
Ghana	Lower middle income	2005	-4.954	-2.01	3.52616	33.993	14.838	-0.368746	5.9	1	1	0	0	0	0	0	0.0599538
Ghana	Lower middle income	2006	-5.811	-3.327	2.91826	18.509	10.923	-0.0141816	6.39991	1	1	0	0	1	0	0	0.0249303
Ghana	Lower middle income	2007	-6.338	-5.262	3.11569	22.549	12.748	0.0381477	4.34682	1	1	0	0	1	0	0	0.0318773
Ghana	Lower middle income	2008	-8.796	-5.906	3.20453	24.644	18.133	-0.0774585	9.1498	1	1	0	0	0	0	0	0.0407711
Ghana	Lower middle income	2009	-4.039	-5.324	3.2881	26.792	9.459	-0.00998761	4.84449	1	1	0	0	0	0	1	0.04807
Ghana	Lower middle income	2010	-6.393	-7.471	3.54116	34.507	6.868	0.0142805	7.89971	1	1	0	0	0	0	0	0.043897
Ghana	Lower middle income	2011	-6.584	-5.473	3.44247	31.264	8.372	-0.0291263	14.0471	1	1	0	0	0	0	0	0.0268675
Ghana	Lower middle income	2012	-8.643	-8.328	3.56533	35.351	8.124	-0.126569	9.29279	1	1	0	0	0	0	0	0.0474184
Ghana	Lower middle income	2013	-8.953	-9.117	3.75957	42.93	13.495	-0.0965914	7.31253	1	1	0	0	0	0	0	0.058764
Ghana	Lower middle income	2014	-6.807	-7.812	3.91424	50.111	16.987	-0.194919	2.85624	1	1	0	0	0	0	0	0.0842357
Ghana	Lower middle income	2015	-5.712	-4.007	3.98706	53.896	17.692	-0.186141	2.12076	1	0	1	0	0	0	1	0.148073
Ghana	Lower middle income	2016	-5.106	-6.746	4.02431	55.942	15.362	-0.155562	3.37347	1	0	1	0	0	0	0	0.14403
Ghana	Lower middle income	2017	-3.316	-3.966	4.04277	56.984	11.821	-0.229119	8.12889	1	1	0	0	0	0	0	0.0547694
Ghana	Lower middle income	2018	-3.042	-6.791	4.12675	61.976	9.425	-0.115018	6.20008	1	1	0	0	0	0	0	0.0620576
Ghana	Lower middle income	2019	-0.905	-7.519	4.06636	58.344	7.759	-0.0877755	6.50777	1	1	0	0	0	0	0	0.0583638
Ghana	Lower middle income	2020	-3.798	-17.443	4.28134	72.337	10.473	-0.105029	0.513942	1	1	0	0	0	0	1	0.119388
Ghana	Lower middle income	2021	-3.707	-12.097	4.37703	79.601	12.621	-0.10609	5.35648	0	0	1	0	0	0	0	0.198369
Ghana	Lower middle income	2022	-2.254	-9.927	4.48602	88.767	54.1	-0.0763584	3.23971	0	0	1	0	1	0	0	0.187575
Guinea	Lower middle income	2000	-3.045	-2.455	4.51625	91.492	7.207	-1.05016	2.50306	1	0	0	1	0	0	0	0.163689
Guinea	Lower middle income	2001	0.326	-3.308	4.50464	90.436	1.13	-1.04714	3.65835	1	0	0	1	0	0	1	0.150066
Guinea	Lower middle income	2002	-0.008	-3.529	4.41413	82.61	6.118	-0.767054	5.16461	1	0	0	1	1	0	0	0.0851091
Guinea	Lower middle income	2003	-0.049	-4.686	4.40149	81.572	12.094	-0.888901	1.2486	1	0	0	1	1	0	0	0.122016
Guinea	Lower middle income	2004	-1.83	-3.884	4.46437	86.866	27.644	-0.887607	2.34012	1	0	0	1	0	0	0	0.164087
Guinea	Lower middle income	2005	-0.83	-1.074	4.5841	97.915	29.663	-1.07331	2.99727	1	0	0	1	0	0	0	0.171407
Guinea	Lower middle income	2006	-3.125	-2.18	4.55621	95.222	39.132	-1.12154	1.1896	1	0	0	1	0	0	0	0.204473
Guinea	Lower middle income	2007	-7.298	1.263	4.10759	60.8	12.822	-1.29245	6.81747	1	0	0	1	0	0	1	0.135053
Guinea	Lower middle income	2008	-6.582	0.374	4.06839	58.463	13.504	-1.21101	4.13302	1	0	0	0	0	1	0	0.0969092
Guinea	Lower middle income	2009	-5.64	-4.893	4.11588	61.306	7.899	-1.09628	-1.12264	1	0	0	0	0	1	0	0.133762
Guinea	Lower middle income	2010	-6.397	-9.661	4.23197	68.853	20.803	-1.22194	4.81336	0	0	0	0	0	1	0	0.171806
Guinea	Lower middle income	2011	-16.344	-0.936	4.06186	58.082	19.026	-1.12737	5.61211	1	0	0	0	0	1	0	0.0946961
Guinea	Lower middle income	2012	-19.704	23.232	3.30267	27.185	12.833	-1.05566	5.91529	1	0	0	0	0	1	1	0.0361728
Guinea	Lower middle income	2013	-12.513	-3.874	3.52539	33.967	10.548	-1.04976	3.94569	1	0	0	1	0	0	0	0.136652
Guinea	Lower middle income	2014	-14.393	-3.158	3.55985	35.158	8.968	-1.06706	3.69655	1	0	0	1	0	0	1	0.139433
Guinea	Lower middle income	2015	-12.543	-6.551	3.79299	44.389	7.324	-0.992458	3.82591	1	0	0	1	0	0	0	0.147222
Guinea	Lower middle income	2016	-30.656	-0.147	3.76141	43.009	8.701	-0.926132	10.8206	1	0	0	1	0	0	0	0.0922372
Guinea	Lower middle income	2017	-6.749	-2.062	3.7349	41.884	9.546	-1.01758	10.3	1	0	0	1	0	0	1	0.0903237
Guinea	Lower middle income	2018	-18.502	-1.092	3.67038	39.267	9.942	-1.04045	6.35849	1	0	0	1	0	0	0	0.119562
Guinea	Lower middle income	2019	-15.514	-0.264	3.65263	38.576	9.122	-0.892452	5.61691	0	0	0	1	0	0	0	0.146924
Guinea	Lower middle income	2020	-16.148	-3.117	3.86056	47.492	10.579	-0.947535	4.92027	0	0	0	1	0	0	1	0.175964
Guinea	Lower middle income	2021	-2.119	-1.719	3.70492	40.647	12.535	-0.996127	3.9	0	0	0	0	0	1	0	0.110108
Guinea	Lower middle income	2022	-6.214	-0.732	3.50868	33.404	8.583	-1.02014	4.7	1	0	0	0	0	1	1	0.0712731
Guinea-Bissau	Low Income	2000	2.725	-2.801	5.38054	217.139	16.684	-0.915325	5.42699	1	0	0	1	0	0	1	0.157283
Guinea-Bissau	Low Income	2001	-3.875	-1.826	5.32028	204.442	-1.888	-1.07752	2.18891	1	0	0	1	0	0	0	0.189634
Guinea-Bissau	Low Income	2002	-3.28	-3.704	5.28559	197.471	2.519	-1.04421	-0.985178	1	0	0	1	0	0	0	0.224432
Guinea-Bissau	Low Income	2003	-2.523	-5.628	5.21158	183.384	0.727	-1.12733	0.56851	1	0	0	0	0	1	0	0.152744
Guinea-Bissau	Low Income	2004	-1.574	-5.92	5.30807	201.959	2.887	-1.27455	2.7614	1	0	0	1	0	0	0	0.223364
Guinea-Bissau	Low Income	2005	-1.635	-4.96	5.31641	203.651	0.301	-1.17498	4.2661	1	0	0	1	0	0	0	0.192624
Guinea-Bissau	Low Income	2006	-6.22	-4.574	5.24916	190.407	3.197	-1.09548	2.30936	1	0	0	1	0	0	0	0.204656
Guinea-Bissau	Low Income	2007	-4.072	-8.774	5.09968	163.97	9.293	-1.20495	3.26296	1	0	0	1	0	0	0	0.221622
Guinea-Bissau	Low Income	2008	-3.024	-0.735	5.0027	148.815	8.68	-1.2004	3.20357	1	0	0	1	0	0	0	0.1844
Guinea-Bissau	Low Income	2009	-5.393	2.679	4.99895	148.258	-6.357	-1.21717	3.36897	1	0	0	1	0	0	0	0.164698
Guinea-Bissau	Low Income	2010	-7.529	-0.225	4.1227	61.726	5.703	-1.16156	4.61097	1	0	0	1	0	0	1	0.140983
Guinea-Bissau	Low Income	2011	-1.208	-1.354	3.83603	46.341	3.448	-1.18605	8.08478	1	0	0	1	0	0	0	0.108887
Guinea-Bissau	Low Income	2012	-7.925	-2.123	3.87376	48.123	1.619	-1.29329	-1.71268	1	0	0	1	0	0	0	0.2028
Guinea-Bissau	Low Income	2013	-4.345	-1.673	3.91926	50.363	-0.094	-1.34157	3.2559	1	0	0	0	0	1	0	0.105103
Guinea-Bissau	Low Income	2014	0.494	-2.436	4.11182	61.058	-0.094	-1.55671	0.964561	1	0	0	1	0	0	1	0.207331
Guinea-Bissau	Low Income	2015	1.824	-3.161	4.04566	57.149	2.441	-1.48407	6.13408	1	0	1	0	0	0	1	0.230675
Guinea-Bissau	Low Income	2016	1.358	-5.341	4.09172	59.843	0.871	-1.56259	6.26281	1	0	1	0	0	0	0	0.249791
Guinea-Bissau	Low Income	2017	0.263	-1.321	3.95908	52.409	-0.483	-1.58114	5.91918	1	0	1	0	0	0	0	0.232559
Guinea-Bissau	Low Income	2018	-3.484	-4.764	4.08922	59.693	2.398	-1.54068	1.28374	0	0	1	0	0	0	0	0.375361
Guinea-Bissau	Low Income	2019	-8.544	-3.861	4.1859	65.753	-0.095	-1.48072	4.5	0	0	1	0	0	0	0	0.332175
Guinea-Bissau	Low Income	2020	-2.558	-9.638	4.35926	78.199	1.499	-1.3424	-2.4	0	0	1	0	0	0	0	0.430377
Guinea-Bissau	Low Income	2021	-0.816	-5.618	4.36807	78.891	5.844	-1.30015	3.8	0	0	1	0	0	0	1	0.32744
Guinea-Bissau	Low Income	2022	-5.852	-5.502	4.37612	79.529	9.452	-1.53948	3.50005	0	0	0	1	0	0	0	0.277571
Kenya	Lower middle income	2000	-1.095	0.381	3.76401	43.121	11.78	-1.14436	0.599695	1	0	0	1	0	0	1	0.154684
Kenya	Lower middle income	2001	-1.713	-0.528	3.72028	41.276	1.602	-1.04435	3.77991	1	0	0	1	0	0	0	0.11964
Kenya	Lower middle income	2002	-0.618	-1.295	3.73791	42.01	4.247	-1.00375	0.54686	1	0	0	1	0	0	0	0.142125
Kenya	Lower middle income	2003	0.619	-0.728	3.77945	43.792	8.35	-0.964617	2.93248	1	0	0	1	0	0	1	0.122747
Kenya	Lower middle income	2004	-0.578	0.502	3.70755	40.754	17.083	-0.89788	5.1043	1	0	0	1	0	0	0	0.103937
Kenya	Lower middle income	2005	-1.046	-0.193	3.62196	37.411	4.912	-1.01254	5.90667	1	0	0	1	0	0	0	0.101818
Kenya	Lower middle income	2006	-1.688	-0.432	3.61267	37.065	7.316	-0.935451	6.47249	1	0	0	1	0	0	0	0.0951708
Kenya	Lower middle income	2007	-2.882	-0.954	3.53208	34.195	5.6	-0.978595	6.85073	1	0	0	1	0	0	0	0.0953943
Kenya	Lower middle income	2008	-4.775	-1.952	3.5338	34.254	15.478	-1.06837	0.232283	1	0	0	1	0	0	0	0.156481
Kenya	Lower middle income	2009	-3.856	-3.124	3.58243	35.961	8.016	-1.07073	3.30694	1	0	0	1	0	0	0	0.133858
Kenya	Lower middle income	2010	-5.22	-3.673	3.60264	36.695	4.509	-0.911055	8.05847	1	0	0	1	0	0	0	0.0933281
Kenya	Lower middle income	2011	-8.149	-3.639	3.57479	35.687	18.934	-0.963742	5.12111	1	0	0	1	0	0	1	0.123025
Kenya	Lower middle income	2012	-7.476	-5.288	3.62743	37.616	3.2	-1.09888	4.56868	1	0	0	1	0	0	0	0.135546
Kenya	Lower middle income	2013	-7.852	-5.246	3.68276	39.756	7.149	-1.03594	3.79785	1	0	0	1	0	0	0	0.139673
Kenya	Lower middle income	2014	-9.34	-5.753	3.7204	41.281	6.019	-0.938905	5.02011	1	0	1	0	0	0	0	0.192043
Kenya	Lower middle income	2015	-6.305	-6.682	3.82498	45.832	8.007	-1.00606	4.96772	1	0	1	0	0	0	1	0.205671
Kenya	Lower middle income	2016	-5.397	-7.453	3.91997	50.399	6.35	-0.891531	4.21352	1	0	1	0	0	0	1	0.204447
Kenya	Lower middle income	2017	-6.997	-7.366	3.9865	53.866	4.496	-0.953848	3.83796	1	0	0	1	0	0	0	0.145786
Kenya	Lower middle income	2018	-5.411	-6.909	4.03334	56.449	5.711	-0.842825	5.64795	1	0	0	1	0	0	0	0.122827
Kenya	Lower middle income	2019	-5.239	-7.4	4.07898	59.085	7.157	-0.786738	5.11416	1	0	0	1	0	0	0	0.125184
Kenya	Lower middle income	2020	-4.76	-8.13	4.21708	67.835	5.617	-0.857505	-0.272766	0	0	0	1	0	0	1	0.231885
Kenya	Lower middle income	2021	-5.205	-7.14	4.20421	66.968	5.725	-0.713267	7.59049	0	0	0	1	1	0	1	0.107124
Kenya	Lower middle income	2022	-4.723	-6.045	4.21857	67.936	9.061	-0.840627	4.84663	0	0	1	0	1	0	0	0.20218
Lesotho	Lower middle income	2000	-5.054	-0.948	4.48278	88.48	6.999	-0.165395	3.87555	0	0	0	0	0	1	0	0.0719032
Lesotho	Lower middle income	2001	5.593	-2.762	4.68839	108.678	10.906	0.0330687	3.56158	1	0	0	0	0	1	1	0.0449781
Lesotho	Lower middle income	2002	7.298	-2.437	4.37727	79.62	7.719	-0.173949	0.723836	1	0	1	0	0	0	0	0.147338
Lesotho	Lower middle income	2003	2.469	0.889	3.96334	52.633	5.163	-0.170023	4.55978	1	0	1	0	0	0	0	0.102724
Lesotho	Lower middle income	2004	11.26	6.055	3.90062	49.433	3.693	-0.106747	1.69237	1	0	1	0	0	0	0	0.0942043
Lesotho	Lower middle income	2005	10.254	4.416	3.71279	40.968	5.102	0.0550843	3.46612	1	0	1	0	0	0	0	0.0760802
Lesotho	Lower middle income	2006	20.108	11.553	3.77801	43.729	5.93	0.0105841	4.23009	1	0	1	0	0	0	0	0.0585752
Lesotho	Lower middle income	2007	20.36	9.99	3.79085	44.294	10.65	-0.0582024	4.18791	1	0	1	0	0	0	0	0.0663432
Lesotho	Lower middle income	2008	19.023	8.066	3.78845	44.188	10.541	0.0618668	5.52203	1	0	1	0	0	0	0	0.0590217
Lesotho	Lower middle income	2009	1.72	-4.21	3.63853	38.036	3.547	0.171798	-1.25551	1	0	1	0	0	0	0	0.118514
Lesotho	Lower middle income	2010	-9.507	-1.595	3.57074	35.543	3.612	0.184215	5.26628	1	0	1	0	0	0	1	0.0800086
Lesotho	Lower middle income	2011	-14.525	-9.879	3.56252	35.252	7.182	0.156146	4.61425	1	0	1	0	0	0	0	0.109622
Lesotho	Lower middle income	2012	-9.003	4.533	3.61835	37.276	4.969	0.126534	6.33482	1	0	1	0	0	0	0	0.0673099
Lesotho	Lower middle income	2013	-5.346	-2.574	3.67954	39.628	5.504	0.279654	1.79253	1	0	1	0	0	0	0	0.094927
Lesotho	Lower middle income	2014	-5.207	3.126	3.64142	38.146	2.012	0.199733	1.71054	1	0	1	0	0	0	0	0.0850502
Lesotho	Lower middle income	2015	-4.234	-1.277	3.76552	43.186	7.481	0.0415062	3.12756	1	0	1	0	0	0	0	0.102557
Lesotho	Lower middle income	2016	-7.809	-9.395	3.77508	43.601	4.443	-0.0327977	3.6054	1	0	1	0	0	0	0	0.128888
Lesotho	Lower middle income	2017	-4.036	-1.884	3.78555	44.06	4.835	-0.0345343	-3.13817	1	0	1	0	0	0	0	0.152092
Lesotho	Lower middle income	2018	-3.272	-4.027	3.82592	45.875	5.235	-0.110134	-1.48063	1	0	1	0	0	0	0	0.154254
Lesotho	Lower middle income	2019	-1.542	-5.041	3.89031	48.926	3.985	-0.0951528	-0.764226	0	0	1	0	0	0	0	0.198863
Lesotho	Lower middle income	2020	-0.999	0.259	4.09388	59.972	6.453	-0.112581	-5.6194	1	0	1	0	0	0	1	0.180985
Lesotho	Lower middle income	2021	-4.397	-4.398	4.03162	56.352	7.204	-0.315277	1.55768	0	0	1	0	0	0	0	0.209975
Lesotho	Lower middle income	2022	-4.382	-3.374	4.05884	57.907	7.906	-0.00700139	0.591918	1	0	1	0	0	0	0	0.136952
Liberia	Low Income	2000	-12.237	-0.081	6.14864	468.08	3.204	-1.09892	1.29777	0	0	0	1	0	0	0	0.300891
Liberia	Low Income	2001	-9.667	-0.939	6.14241	465.171	19.313	-0.940306	2.92027	0	0	0	1	0	0	0	0.275809
Liberia	Low Income	2002	-2.751	-1.574	6.13906	463.616	11.095	-1.03429	3.76302	0	0	0	1	0	0	0	0.266181
Liberia	Low Income	2003	-14.017	0.356	6.39712	600.117	5.037	-1.15175	-30.1451	0	0	0	0	0	1	0	0.622256
Liberia	Low Income	2004	-6.158	-0.556	6.29784	543.399	7.524	-1.32961	2.61985	1	0	0	0	0	1	0	0.182035
Liberia	Low Income	2005	2.218	-0.506	6.19125	488.458	7	-1.20153	5.28121	1	0	0	0	0	1	0	0.137088
Liberia	Low Income	2006	-7.355	4.231	6.11137	450.955	11.911	-0.723486	8.04391	1	0	1	0	0	0	0	0.192756
Liberia	Low Income	2007	-1.569	2.277	5.90483	366.805	11.659	-0.476488	9.53528	1	0	1	0	0	0	0	0.149955
Liberia	Low Income	2008	-30.167	-2.702	5.46078	235.281	9.388	-0.791121	7.14569	1	0	1	0	0	0	1	0.235473
Liberia	Low Income	2009	-13.157	-1.4	4.88399	132.157	9.708	-0.607343	5.30054	1	0	1	0	0	0	0	0.186209
Liberia	Low Income	2010	1.073	1.163	3.23463	25.397	6.618	-0.574574	6.09983	1	0	1	0	0	0	0	0.105634
Liberia	Low Income	2011	-2.473	-4.392	3.11436	22.519	11.449	-0.690498	8.20077	1	0	1	0	0	0	0	0.117921
Liberia	Low Income	2012	-20.869	-2.858	3.02062	20.504	7.709	-0.607038	7.99381	1	0	1	0	0	0	1	0.117885
Liberia	Low Income	2013	-8.806	1.291	3.02587	20.612	8.494	-0.718096	8.68729	1	0	1	0	0	0	0	0.102708
Liberia	Low Income	2014	-34.307	-4.92	3.19179	24.332	7.661	-0.779243	0.701393	1	0	1	0	0	0	0	0.219038
Liberia	Low Income	2015	-28.488	-3.737	3.20967	24.771	8.039	-0.644358	-0.018565	1	0	1	0	0	0	1	0.200374
Liberia	Low Income	2016	-22.952	-3.827	3.35239	28.571	12.518	-0.721422	-1.55496	1	0	1	0	0	0	0	0.227021
Liberia	Low Income	2017	-22.276	-7.134	3.45947	31.8	13.894	-0.666078	2.45516	1	0	1	0	0	0	0	0.200398
Liberia	Low Income	2018	-21.321	-4.703	3.6137	37.103	28.525	-0.851863	1.15758	0	0	1	0	0	0	0	0.302951
Liberia	Low Income	2019	-19.633	-4.92	3.8822	48.531	20.251	-0.897809	-2.4673	0	0	1	0	0	0	1	0.356819
Liberia	Low Income	2020	-16.399	-3.846	4.07169	58.656	13.122	-0.882546	-2.98249	0	0	1	0	0	0	1	0.35343
Liberia	Low Income	2021	-17.861	-2.414	3.97541	53.272	5.459	-0.916117	4.98671	0	0	1	0	0	0	0	0.250909
Liberia	Low Income	2022	-15.748	-6.934	4.01397	55.366	9.185	-0.672901	4.80811	0	0	1	0	0	0	0	0.244767
Madagascar	Low Income	2000	-5.627	-2.353	4.50216	90.212	9.864	-0.47863	4.45686	1	0	1	0	0	0	0	0.163365
Madagascar	Low Income	2001	-2.575	-3.614	4.40847	82.144	5.683	0.040672	5.98024	1	0	0	1	0	0	1	0.0633981
Madagascar	Low Income	2002	-8.914	-4.092	4.46237	86.693	13.521	0.00122348	-12.408	1	0	0	1	0	0	0	0.197805
Madagascar	Low Income	2003	-5.146	-3.322	4.45274	85.862	-0.79	-0.208431	9.78489	0	0	0	1	0	0	0	0.0853841
Madagascar	Low Income	2004	-7.878	-4.232	4.40545	81.896	27.327	-0.323701	5.257	1	0	0	1	0	0	0	0.100877
Madagascar	Low Income	2005	-12.531	-2.475	4.309	74.366	11.44	-0.0555556	4.75585	0	0	0	1	0	0	0	0.108016
Madagascar	Low Income	2006	-9.155	-5.711	3.47277	32.226	10.829	-0.182528	5.39851	1	0	0	1	0	0	1	0.0697344
Madagascar	Low Income	2007	-9.886	-2.308	3.33968	28.21	8.214	-0.186033	5.71056	1	0	0	1	0	0	0	0.0598026
Madagascar	Low Income	2008	-15.636	-1.723	3.43431	31.01	10.141	-0.266752	6.71263	1	0	1	0	0	0	0	0.105328
Madagascar	Low Income	2009	-18.172	-2.261	3.55125	34.857	7.994	-0.328544	-3.97871	1	0	0	0	0	1	0	0.0834057
Madagascar	Low Income	2010	-8.949	-0.76	3.47634	32.341	10.195	-0.417825	0.61924	1	0	0	0	0	1	0	0.0594975
Madagascar	Low Income	2011	-6.728	-2.043	3.39943	29.947	6.903	-0.48461	1.57843	1	0	0	0	0	1	0	0.057847
Madagascar	Low Income	2012	-7.463	-2.237	3.41559	30.435	5.778	-0.670311	3.01115	1	0	0	0	0	1	0	0.061512
Madagascar	Low Income	2013	-6.505	-3.403	3.59025	36.243	6.258	-0.763889	2.30038	1	0	0	0	0	1	0	0.0742963
Madagascar	Low Income	2014	-0.269	-1.961	3.63358	37.848	6.026	-0.842871	3.3392	1	0	0	1	0	0	1	0.109855
Madagascar	Low Income	2015	-1.626	-2.85	3.7856	44.062	7.563	-0.858888	3.1323	1	0	0	1	0	0	1	0.120552
Madagascar	Low Income	2016	0.482	-1.107	3.69588	40.281	5.952	-0.914881	3.99315	1	0	0	1	0	0	1	0.109879
Madagascar	Low Income	2017	-0.422	-2.103	3.69227	40.136	10.598	-1.0546	3.93331	1	0	0	1	0	0	0	0.126843
Madagascar	Low Income	2018	0.716	-1.338	3.75871	42.893	6.943	-1.00124	3.19436	1	0	0	1	0	0	0	0.124327
Madagascar	Low Income	2019	-2.289	-1.421	3.71247	40.955	3.975	-1.03458	4.41123	1	0	0	1	0	0	0	0.118677
Madagascar	Low Income	2020	-5.375	-3.957	3.93529	51.177	4.569	-0.990108	-7.13767	1	0	1	0	0	0	1	0.320582
Madagascar	Low Income	2021	-5.031	-2.789	3.95744	52.323	6.158	-0.933384	5.73962	0	0	0	1	0	0	1	0.156677
Madagascar	Low Income	2022	-5.584	-6.764	4.04286	56.989	11.2	-1.19242	3.7962	0	0	0	1	0	0	0	0.223658
Malawi	Low Income	2000	-1.727	-0.149912	3.95198	52.038	35.445	-0.228705	1.57608	0	0	1	0	0	0	1	0.197466
Malawi	Low Income	2001	-1.435	-0.457157	3.94033	51.4357	22.121	-0.716176	-4.97496	0	0	1	0	0	0	0	0.317208
Malawi	Low Income	2002	-9.608	-4.47	4.62011	101.505	11.48	-1.02162	1.7	0	0	1	0	0	0	0	0.336282
Malawi	Low Income	2003	-7.315	-2.602	4.4396	84.741	9.824	-0.758815	5.70564	0	0	1	0	0	0	0	0.235403
Malawi	Low Income	2004	-7.414	-2.613	4.31296	74.661	13.695	-0.801194	5.4205	0	0	1	0	0	0	0	0.241407
Malawi	Low Income	2005	-9.432	-1.629	4.26174	70.933	16.561	-0.71568	3.26873	0	0	1	0	0	0	1	0.251214
Malawi	Low Income	2006	-12.373	-0.048	2.88536	17.91	10.138	-0.549526	4.7	0	0	1	0	0	0	0	0.159848
Malawi	Low Income	2007	-5.84	-2.556	2.9417	18.948	7.523	-0.516007	9.6	1	0	1	0	0	0	0	0.0890867
Malawi	Low Income	2008	-10.724	-2.924	3.15802	23.524	9.945	-0.445903	7.63974	1	0	1	0	0	0	1	0.105501
Malawi	Low Income	2009	-7.244	-2.969	3.15645	23.487	7.58	-0.405898	8.32811	1	0	1	0	0	0	0	0.0954551
Malawi	Low Income	2010	-6.096	0.625	2.96073	19.312	6.27	-0.488746	6.87407	1	0	1	0	0	0	1	0.0947268
Malawi	Low Income	2011	-6.117	-2.85	2.99488	19.983	9.798	-0.426366	4.93267	1	0	1	0	0	0	0	0.113084
Malawi	Low Income	2012	-6.94	-1.454	3.35362	28.606	34.577	-0.477254	1.9	1	0	1	0	0	0	1	0.159486
Malawi	Low Income	2013	-6.499	-3.727	3.56521	35.347	23.5	-0.619573	5.41035	1	0	1	0	0	0	0	0.152682
Malawi	Low Income	2014	-6.994	-3.083	3.51199	33.515	24.152	-0.761226	5.62527	1	0	1	0	0	0	0	0.161332
Malawi	Low Income	2015	-12.214	-4.169	3.56826	35.455	24.855	-0.773165	2.8	1	0	1	0	0	0	0	0.198479
Malawi	Low Income	2016	-13.105	-4.902	3.61308	37.08	19.969	-0.765195	2.5	1	0	1	0	0	0	0	0.202436
Malawi	Low Income	2017	-15.529	-5.15	3.69526	40.256	7.061	-0.666532	4	1	0	1	0	0	0	0	0.176189
Malawi	Low Income	2018	-12.044	-4.346	3.7821	43.908	9.892	-0.744663	4.39169	0	0	1	0	0	0	1	0.232999
Malawi	Low Income	2019	-12.611	-4.549	3.81335	45.302	11.527	-0.773438	5.44818	0	0	1	0	0	0	0	0.229938
Malawi	Low Income	2020	-13.77	-8.183	4.00351	54.79	7.645	-0.37122	0.799998	0	0	1	0	0	0	1	0.250383
Malawi	Low Income	2021	-12.577	-8.616	4.12084	61.611	11.529	-0.300204	2.7514	0	0	1	0	0	0	0	0.230194
Malawi	Low Income	2022	-3.591	-10.359	4.25048	70.139	25.43	-0.522046	0.923436	0	0	1	0	0	0	1	0.291961
Mali	Low Income	2000	-8.672	-2.643	4.50559	90.522	2.586	-0.87851	-0.060835	1	0	1	0	1	0	0	0.195559
Mali	Low Income	2001	-8.861	-2.798	4.35025	77.498	5.182	-0.580885	15.3762	1	0	1	0	1	0	0	0.0676819
Mali	Low Income	2002	-2.046	-3.094	3.75286	42.643	4.128	-0.724598	3.10631	0	0	1	0	0	0	0	0.221044
Mali	Low Income	2003	-5.894	-1.187	3.78759	44.15	-4.987	-0.744712	9.11904	1	0	1	0	0	0	0	0.119421
Mali	Low Income	2004	-6.871	-2.36	3.74795	42.434	1.48	-0.677578	1.56	1	0	1	0	0	0	1	0.177561
Mali	Low Income	2005	-7.115	-2.764	3.84216	46.626	3.316	-0.500253	6.53478	1	0	1	0	0	0	0	0.128386
Mali	Low Income	2006	-3.258	27.783	2.89403	18.066	3.594	-0.479206	4.66219	1	0	1	0	0	0	0	0.0490999
Mali	Low Income	2007	-5.563	-2.784	2.91966	18.535	2.354	-0.426212	3.49362	1	0	1	0	0	0	0	0.116046
Mali	Low Income	2008	-13.542	-1.97	3.00062	20.098	8.051	-0.537265	4.77315	1	0	1	0	0	0	1	0.1252
Mali	Low Income	2009	-10.9	-3.707	3.08443	21.855	1.479	-0.680893	4.80632	1	0	1	0	0	0	0	0.139024
Mali	Low Income	2010	-10.719	-2.568	3.23037	25.289	1.833	-0.676809	5.31394	1	0	1	0	0	0	0	0.135813
Mali	Low Income	2011	-5.057	-3.417	3.17659	23.965	5.259	-0.648009	3.21313	1	0	1	0	0	0	1	0.146946
Mali	Low Income	2012	-2.193	-0.956	3.23435	25.39	2.4	-0.831212	-0.836735	1	0	0	1	0	0	0	0.122149
Mali	Low Income	2013	-2.887	-2.372	3.27268	26.382	0	-0.792036	2.29507	1	0	0	1	0	0	1	0.103672
Mali	Low Income	2014	-4.708	-2.886	3.29239	26.907	1.147	-0.750902	7.08468	1	0	1	0	0	0	0	0.127147
Mali	Low Income	2015	-5.323	-1.822	3.42299	30.661	0.965	-0.680634	6.1718	1	0	1	0	0	0	0	0.128539
Mali	Low Income	2016	-7.242	-3.945	3.58402	36.018	-0.758	-0.655201	5.8523	1	0	1	0	0	0	0	0.140441
Mali	Low Income	2017	-7.285	-2.862	3.58307	35.984	1.747	-0.643613	5.30546	1	0	1	0	0	0	0	0.141437
Mali	Low Income	2018	-4.899	-4.742	3.62498	37.524	0.78	-0.69069	4.74648	1	0	1	0	0	0	0	0.154754
Mali	Low Income	2019	-7.457	-1.684	3.70684	40.725	-3.32	-0.691893	4.75616	0	0	1	0	0	0	1	0.19484
Mali	Low Income	2020	-2.199	-5.373	3.84859	46.927	0.721	-0.783605	-1.23545	0	0	0	0	0	1	1	0.135764
Mali	Low Income	2021	-8.182	-4.829	3.92555	50.681	8.847	-0.867007	3.05261	0	0	0	0	0	1	0	0.122658
Mali	Low Income	2022	-6.935	-4.813	3.9744	53.218	8.312	-0.767348	3.68748	0	0	0	0	0	1	0	0.110921
Mauritius	Upper middle income	2000	-0.694	-4.193	4.04207	56.944	4.757	0.198928	8.20279	1	1	0	0	0	0	0	0.036256
Mauritius	Upper middle income	2001	5.652	-5.318	4.06361	58.184	4.983	0.286527	3.34754	1	1	0	0	1	0	0	0.0317298
Mauritius	Upper middle income	2002	4.867	-4.891	4.14242	62.955	5.133	0.328717	1.61492	1	1	0	0	1	0	0	0.0353209
Mauritius	Upper middle income	2003	1.548	-4.555	4.2039	66.947	3.912	0.192946	5.92545	1	1	0	0	0	0	0	0.0443289
Mauritius	Upper middle income	2004	-1.661	-4.22	4.08465	59.421	5.601	0.152765	4.33002	1	1	0	0	0	0	0	0.0506477
Mauritius	Upper middle income	2005	-4.725	-4.2	4.06546	58.292	3.913	0.219138	1.77754	1	1	0	0	0	0	0	0.0574649
Mauritius	Upper middle income	2006	-8.589	-3.864	4.0129	55.307	11.883	0.273244	4.86554	1	1	0	0	0	0	0	0.0468475
Mauritius	Upper middle income	2007	-5.122	-2.921	3.88789	48.808	8.617	0.350999	5.72702	0	1	0	0	0	0	0	0.0550491
Mauritius	Upper middle income	2008	-9.592	-2.628	3.88689	48.759	6.779	0.440311	5.38696	1	1	0	0	0	0	0	0.0357258
Mauritius	Upper middle income	2009	-7.086	-3.315	4.04019	56.837	1.472	0.465923	3.31508	1	1	0	0	0	0	0	0.0411728
Mauritius	Upper middle income	2010	-9.919	-2.957	3.99622	54.392	6.177	0.48235	4.3772	1	1	0	0	0	0	0	0.038618
Mauritius	Upper middle income	2011	-13.175	-2.997	4.0057	54.91	4.81	0.463921	4.07754	1	1	0	0	0	0	0	0.0410039
Mauritius	Upper middle income	2012	-6.997	-1.731	3.99506	54.329	3.179	0.252168	3.49612	1	1	0	0	0	0	0	0.0461408
Mauritius	Upper middle income	2013	-6.104	-3.297	4.03523	56.556	4.063	0.252099	3.36041	0	1	0	0	0	0	0	0.0716268
Mauritius	Upper middle income	2014	-5.278	-3.054	4.0808	59.193	0.239	0.317964	3.82697	1	0	1	0	0	0	0	0.0891665
Mauritius	Upper middle income	2015	-3.473	-3.48	4.14678	63.23	1.281	0.254002	3.69056	1	0	1	0	0	0	0	0.09585
Mauritius	Upper middle income	2016	-3.901	-2.736	4.14386	63.046	2.325	0.136082	3.86247	1	0	1	0	0	0	0	0.101787
Mauritius	Upper middle income	2017	-4.464	-1.615	4.12979	62.165	4.271	0.187209	3.93798	1	0	1	0	0	0	0	0.0959913
Mauritius	Upper middle income	2018	-3.769	-2.154	4.15957	64.044	1.76	0.214242	4.00674	1	0	1	0	0	0	0	0.0942551
Mauritius	Upper middle income	2019	-4.977	-8.192	4.40929	82.211	0.879	0.241274	2.89128	0	0	1	0	0	0	0	0.163794
Mauritius	Upper middle income	2020	-8.797	-10.442	4.54993	94.626	2.711	0.46565	-14.5974	0	0	1	0	0	0	0	0.336124
Mauritius	Upper middle income	2021	-13.261	-4.048	4.48136	88.355	6.766	0.467554	3.39938	0	0	1	0	0	0	0	0.138409
Mauritius	Upper middle income	2022	-13.49	-3.217	4.39283	80.869	12.193	0.329328	8.69074	0	0	1	0	0	0	0	0.112004
Mozambique	Low Income	2000	-12.32	-1.321	4.6098	100.464	11.438	-0.534364	1.1803	1	0	0	1	0	0	0	0.13637
Mozambique	Low Income	2001	-12.029	-4.641	4.64837	104.415	21.935	-0.448163	12.0869	1	0	0	1	0	0	0	0.0790482
Mozambique	Low Income	2002	-15.31	-3.527	4.19579	66.406	9.119	-0.499133	9.29105	1	0	0	1	0	0	0	0.0813625
Mozambique	Low Income	2003	-12.954	-2.753	4.18909	65.963	13.815	-0.642179	6.87853	1	0	0	1	0	0	0	0.102172
Mozambique	Low Income	2004	-6.281	-3.295	3.96657	52.803	9.067	-0.613359	7.91641	1	0	0	1	0	0	1	0.0847022
Mozambique	Low Income	2005	-8.904	-2.137	4.13324	62.38	11.148	-0.534635	6.64591	1	0	0	1	0	0	0	0.0897609
Mozambique	Low Income	2006	-8.232	-3.144	3.72524	41.481	9.374	-0.618246	9.69437	1	0	0	1	0	0	0	0.0725667
Mozambique	Low Income	2007	-7.523	-2.266	3.47374	32.257	12.545	-0.512877	7.72975	1	0	0	1	0	0	0	0.0701481
Mozambique	Low Income	2008	-9.137	-1.953	3.51765	33.705	11.831	-0.487183	7.31776	1	0	0	1	0	0	0	0.0713912
Mozambique	Low Income	2009	-10.292	-4.474	3.70086	40.482	2.242	-0.428717	6.3182	1	0	0	1	0	0	1	0.0784842
Mozambique	Low Income	2010	-15.124	-3.498	3.67928	39.618	17.446	-0.436986	6.50235	1	0	0	1	0	0	0	0.0840786
Mozambique	Low Income	2011	-23.146	-4.408	3.54732	34.72	6.141	-0.496196	7.41738	1	0	0	1	0	0	0	0.082579
Mozambique	Low Income	2012	-41.527	-3.521	3.62263	37.436	2.02	-0.569022	7.25844	1	0	0	1	0	0	0	0.0972539
Mozambique	Low Income	2013	-40.505	-2.496	3.91472	50.135	3.538	-0.602599	6.96361	1	0	0	1	0	0	0	0.105683
Mozambique	Low Income	2014	-36.336	-9.895	4.1642	64.341	1.925	-0.669382	7.39851	1	0	0	1	0	0	0	0.13144
Mozambique	Low Income	2015	-37.414	-6.661	4.47079	87.426	10.554	-0.759359	6.72328	1	0	0	1	0	0	1	0.148998
Mozambique	Low Income	2016	-32.219	-5.12	4.83777	126.188	21.152	-0.883654	3.82421	1	0	0	1	0	0	0	0.194336
Mozambique	Low Income	2017	-19.559	-1.993	4.64583	104.15	5.648	-0.838229	3.74132	1	0	0	1	0	0	0	0.150528
Mozambique	Low Income	2018	-30.307	-5.586	4.67047	106.748	3.524	-0.787948	3.44381	0	0	0	1	0	0	0	0.221846
Mozambique	Low Income	2019	-19.066	0.112	4.59558	99.046	3.503	-0.852695	2.31444	0	0	0	1	0	0	1	0.201426
Mozambique	Low Income	2020	-27.332	-5.382	4.78717	119.961	3.52	-0.76631	-1.19855	1	0	0	1	0	0	1	0.209164
Mozambique	Low Income	2021	-22.823	-3.639	4.67472	107.203	6.74	-0.811556	2.32752	0	0	0	1	0	0	0	0.221498
Mozambique	Low Income	2022	-35.983	-5.228	4.64934	104.516	10.288	-0.832864	4.14841	0	0	0	1	0	0	1	0.229414
Namibia	Upper middle income	2000	4.859	-0.788	3.03779	20.859	12.09	0.773133	3.49218	1	0	1	0	1	0	0	0.030407
Namibia	Upper middle income	2001	0.295	-2.014	3.1943	24.393	9.044	0.197745	1.17795	1	0	1	0	0	0	0	0.089485
Namibia	Upper middle income	2002	2.528	-1.378	3.09951	22.187	14.254	0.114023	4.78866	1	0	1	0	0	0	0	0.0740086
Namibia	Upper middle income	2003	5.342	-4.474	3.30123	27.146	2.576	0.189309	4.23979	1	0	1	0	0	0	0	0.0767162
Namibia	Upper middle income	2004	6.688	-2.672	3.37345	29.179	4.233	0.115224	12.2695	1	0	1	0	0	0	0	0.0465927
Namibia	Upper middle income	2005	4.498	-0.309	3.29202	26.897	3.585	0.150282	2.52926	1	0	1	0	0	0	0	0.079222
Namibia	Upper middle income	2006	14.043	3.41	3.26331	26.136	6.033	0.196952	7.07318	1	0	1	0	0	0	0	0.0480245
Namibia	Upper middle income	2007	8.566	6.007	2.96342	19.364	5.523	0.311637	5.37404	1	0	1	0	0	0	0	0.043527
Namibia	Upper middle income	2008	-0.108	3.48	2.94953	19.097	11.165	0.64115	2.64981	1	0	1	0	0	0	0	0.0474121
Namibia	Upper middle income	2009	-3.554	-0.405	2.76323	15.851	7.926	0.269764	0.295971	1	0	1	0	0	0	0	0.0789577
Namibia	Upper middle income	2010	-3.975	-4.981	2.79288	16.328	3.06	0.31552	6.03925	1	0	1	0	0	0	0	0.0592804
Namibia	Upper middle income	2011	-6.903	-7.087	3.31237	27.45	7.397	0.277477	5.09134	1	0	1	0	0	0	0	0.0817675
Namibia	Upper middle income	2012	-8.6	-3.102	3.20388	24.628	6.383	0.321496	5.06168	1	0	1	0	0	0	0	0.0698836
Namibia	Upper middle income	2013	-8.153	-4.69	3.26243	26.113	4.894	0.304056	5.61472	1	0	1	0	0	0	0	0.0717183
Namibia	Upper middle income	2014	-9.43	-6.444	3.3168	27.572	4.634	0.261684	6.09252	1	0	1	0	0	0	0	0.0769534
Namibia	Upper middle income	2015	-13.62	-8.301	3.73981	42.09	3.696	0.299406	4.26417	1	0	1	0	0	0	0	0.0995331
Namibia	Upper middle income	2016	-16.502	-9.303	3.825	45.833	7.298	0.309853	0.0337945	1	0	1	0	0	0	0	0.134846
Namibia	Upper middle income	2017	-4.425	-4.994	3.7803	43.829	5.167	0.29075	-1.02725	1	0	1	0	0	0	0	0.119127
Namibia	Upper middle income	2018	-3.553	-5.094	3.92001	50.401	5.15	0.334221	1.05994	0	0	1	0	0	0	0	0.144707
Namibia	Upper middle income	2019	-1.778	-5.491	4.08372	59.366	2.588	0.345387	-0.839155	0	0	1	0	0	0	0	0.161811
Namibia	Upper middle income	2020	2.559	-8.072	4.19884	66.609	2.361	0.303862	-8.1014	0	0	1	0	0	0	0	0.242848
Namibia	Upper middle income	2021	-9.811	-8.817	4.27637	71.979	4.494	0.258661	3.52466	0	0	1	0	0	0	1	0.161526
Namibia	Upper middle income	2022	-13.458	-7.257	4.26659	71.278	6.904	0.35263	4.56029	0	0	1	0	0	0	0	0.143956
Niger	Low Income	2000	-4.67	-2.828	4.40799	82.104	4.353	-0.945642	-1.20848	0	0	1	0	0	0	1	0.328042
Niger	Low Income	2001	-3.782	-2.588	4.30382	73.982	3.05	-0.8958	7.26813	1	0	1	0	0	0	0	0.169468
Niger	Low Income	2002	-5.972	-2.213	4.23461	69.035	0.602	-1.02049	4.91847	1	0	1	0	0	0	0	0.199766
Niger	Low Income	2003	-6.48	-2.175	4.10436	60.604	-1.512	-0.91642	2.17061	1	0	1	0	0	0	0	0.207656
Niger	Low Income	2004	-6.174	-2.764	4.00824	55.05	3.691	-0.88732	0.363802	1	0	1	0	0	0	0	0.223849
Niger	Low Income	2005	-7.127	-1.528	3.90116	49.46	4.164	-0.724551	7.33187	1	0	1	0	0	0	1	0.140229
Niger	Low Income	2006	-6.62	31.045	2.90597	18.283	0.328	-0.848923	5.93105	1	0	1	0	0	0	0	0.0559408
Niger	Low Income	2007	-6.153	-0.747	2.88088	17.83	4.746	-0.761083	3.14272	1	0	1	0	0	0	0	0.140668
Niger	Low Income	2008	-8.986	1.111	2.65113	14.17	13.594	-0.730394	7.73141	1	0	1	0	0	0	1	0.103087
Niger	Low Income	2009	-18.097	-3.927	2.76858	15.936	-4.299	-0.611199	1.9626	1	0	0	1	0	0	0	0.0933988
Niger	Low Income	2010	-14.507	-0.985	2.71324	15.078	2.677	-0.658249	8.57817	1	0	0	0	0	1	0	0.0341604
Niger	Low Income	2011	-16.369	-2.194	2.69104	14.747	1.413	-0.652858	2.35776	1	0	1	0	0	0	0	0.142552
Niger	Low Income	2012	-10.854	-0.83	2.89757	18.13	0.707	-0.647686	10.5489	1	0	1	0	0	0	1	0.087822
Niger	Low Income	2013	-11.274	-1.932	2.97318	19.554	1.099	-0.618868	5.31513	1	0	1	0	0	0	0	0.121928
Niger	Low Income	2014	-12.068	-6.125	3.09494	22.086	-0.579	-0.695218	6.64214	1	0	1	0	0	0	0	0.134673
Niger	Low Income	2015	-15.347	-6.747	3.39685	29.87	2.13	-0.650867	4.39265	1	0	1	0	0	0	0	0.163636
Niger	Low Income	2016	-11.417	-4.464	3.49125	32.827	-2.156	-0.643616	5.74089	1	0	1	0	0	0	0	0.141842
Niger	Low Income	2017	-11.397	-4.117	3.5975	36.507	1.747	-0.665512	5.00136	1	0	1	0	0	0	1	0.153854
Niger	Low Income	2018	-12.681	-3.008	3.67701	39.528	1.618	-0.570549	7.2108	0	0	1	0	0	0	0	0.173181
Niger	Low Income	2019	-12.261	-3.558	3.70204	40.53	-2.317	-0.525909	5.9414	0	0	1	0	0	0	0	0.179325
Niger	Low Income	2020	-13.213	-4.816	3.80602	44.971	3.063	-0.617668	3.55023	0	0	1	0	1	0	1	0.174951
Niger	Low Income	2021	-14.07	-5.905	3.93843	51.338	4.89	-0.546675	1.38713	0	0	1	0	1	0	1	0.197476
Niger	Low Income	2022	-15.531	-6.877	3.93331	51.076	3.108	-0.503605	11.5	0	0	1	0	0	0	0	0.157367
Nigeria	Lower middle income	2000	10.951	4.065	4.05352	57.6	14.527	-1.32463	5.01593	0	0	0	1	0	0	1	0.170117
Nigeria	Lower middle income	2001	3.388	-3.222	3.97212	53.097	16.495	-1.29284	5.91768	1	0	0	1	0	0	0	0.144799
Nigeria	Lower middle income	2002	1.152	1.342	3.76737	43.266	12.169	-1.50207	15.3292	1	0	0	1	0	0	0	0.0837567
Nigeria	Lower middle income	2003	3.294	-2.195	3.73969	42.085	23.811	-1.41765	7.34719	0	0	0	1	0	0	0	0.18544
Nigeria	Lower middle income	2004	12.92	5.488	3.5692	35.488	10.008	-1.38337	9.25056	1	0	0	1	0	0	0	0.086531
Nigeria	Lower middle income	2005	21.533	4.908	2.94128	18.94	11.565	-1.18078	6.43852	1	0	0	1	0	0	0	0.0729105
Nigeria	Lower middle income	2006	16.391	8.759	2.24113	9.404	8.5	-1.12639	6.05943	0	0	0	1	0	0	0	0.0790976
Nigeria	Lower middle income	2007	10.544	-1.116	2.09384	8.116	6.607	-1.06694	6.59113	1	0	0	1	0	0	0	0.0663297
Nigeria	Lower middle income	2008	8.825	5.697	1.98458	7.276	15.052	-0.900949	6.76447	1	0	0	1	0	0	0	0.0486707
Nigeria	Lower middle income	2009	4.663	-5.326	2.15374	8.617	13.93	-1.04189	8.03693	1	0	0	1	0	0	0	0.0731432
Nigeria	Lower middle income	2010	3.553	-4.171	2.23997	9.393	11.816	-1.05151	8.00566	1	0	0	1	1	0	0	0.0510976
Nigeria	Lower middle income	2011	2.576	0.432	2.85825	17.431	10.287	-1.18936	5.30792	1	0	0	1	1	0	0	0.0702751
Nigeria	Lower middle income	2012	3.769	-0.129	2.86659	17.577	11.979	-1.17593	4.23006	1	0	1	0	0	0	0	0.16364
Nigeria	Lower middle income	2013	3.699	-2.662	2.9063	18.289	7.961	-1.22687	6.67134	1	0	1	0	0	0	0	0.156607
Nigeria	Lower middle income	2014	0.159	-2.429	2.86454	17.541	7.978	-1.2835	6.30972	1	0	1	0	1	0	0	0.125028
Nigeria	Lower middle income	2015	-3.135	-3.799	3.012	20.328	9.554	-1.07022	2.65269	1	0	1	0	1	0	0	0.144917
Nigeria	Lower middle income	2016	1.255	-4.644	3.15316	23.41	18.546	-1.02191	-1.61687	1	0	1	0	0	0	0	0.235813
Nigeria	Lower middle income	2017	3.61	-5.415	3.23238	25.34	15.368	-1.07794	0.805887	1	0	1	0	0	0	0	0.219827
Nigeria	Lower middle income	2018	1.727	-4.315	3.32104	27.689	11.442	-1.06472	1.92276	1	0	1	0	0	0	0	0.205785
Nigeria	Lower middle income	2019	-3.054	-4.69	3.37314	29.17	11.982	-1.07928	2.20843	1	0	1	0	0	0	0	0.213874
Nigeria	Lower middle income	2020	-3.723	-5.58	3.54055	34.486	15.754	-1.08272	-1.79425	0	0	1	0	0	0	1	0.33568
Nigeria	Lower middle income	2021	-0.419	-6.029	3.59759	36.51	15.625	-1.07012	3.64719	0	0	0	1	0	0	0	0.188995
Nigeria	Lower middle income	2022	-0.724	-5.481	3.63803	38.017	21.345	-1.00857	3.25168	1	0	0	1	0	0	0	0.142668
Rwanda	Low Income	2000	-4.606	-0.218	4.45424	85.991	5.924	-0.733605	8.37092	1	0	0	0	0	1	0	0.0555694
Rwanda	Low Income	2001	-5.21	-1.801	4.43107	84.021	-0.219	-0.540933	8.48454	1	0	0	0	0	1	0	0.0477917
Rwanda	Low Income	2002	-6.947	-2.02	4.52316	92.126	6.165	-0.716066	13.1921	1	0	0	0	0	1	1	0.0432453
Rwanda	Low Income	2003	-4.919	-1.234	4.37706	79.604	7.677	-0.588588	2.2024	1	0	0	1	0	0	0	0.119214
Rwanda	Low Income	2004	-1.846	2.274	4.39375	80.943	10.25	-0.412592	7.44769	1	0	0	1	0	0	0	0.0703725
Rwanda	Low Income	2005	-2.227	1.124	4.07708	58.973	5.608	-0.629166	9.3779	1	0	0	1	0	0	0	0.068424
Rwanda	Low Income	2006	-4.187	-0.029	3.11369	22.504	12.138	-0.205525	9.22707	1	0	0	1	0	0	1	0.0410668
Rwanda	Low Income	2007	-2.097	-1.556	3.09594	22.108	6.579	0.00706777	7.63328	1	0	0	1	0	0	0	0.0381533
Rwanda	Low Income	2008	-4.678	0.826	2.90652	18.293	22.323	0.108793	11.1613	1	0	0	1	0	0	0	0.0263099
Rwanda	Low Income	2009	-6.676	0.259	2.91788	18.502	5.737	0.108439	6.24826	1	0	0	1	0	0	0	0.0358293
Rwanda	Low Income	2010	-6.52	-0.639	2.93497	18.821	0.237	0.36517	7.33465	1	0	0	1	0	0	0	0.0263387
Rwanda	Low Income	2011	-6.932	-0.861	2.92986	18.725	8.274	0.362672	7.95838	1	0	0	1	0	0	0	0.0266333
Rwanda	Low Income	2012	-9.685	-2.382	2.94937	19.094	3.93	0.55988	8.64152	1	0	0	1	0	0	0	0.0222532
Rwanda	Low Income	2013	-7.486	-1.27	3.26121	26.081	3.571	0.625127	4.71986	1	0	0	1	1	0	0	0.0192391
Rwanda	Low Income	2014	-11.349	-3.918	3.34367	28.323	2.13	0.7763	6.16716	1	0	0	1	1	0	0	0.0171157
Rwanda	Low Income	2015	-12.686	-2.682	3.47782	32.389	4.568	0.615097	8.85685	1	0	0	1	0	0	0	0.0255846
Rwanda	Low Income	2016	-15.313	-2.271	3.59904	36.563	7.312	0.635859	5.97076	1	0	0	1	0	0	1	0.0331704
Rwanda	Low Income	2017	-9.46	-2.517	3.72127	41.317	0.626	0.63156	3.93661	1	0	0	1	0	0	0	0.0369885
Rwanda	Low Income	2018	-10.109	-2.572	3.80502	44.926	1.137	0.564932	8.53984	1	0	0	1	0	0	0	0.0289804
Rwanda	Low Income	2019	-11.886	-5.074	3.90846	49.822	6.696	0.54918	9.46403	0	0	0	1	0	0	0	0.0483249
Rwanda	Low Income	2020	-12.052	-9.533	4.18315	65.572	3.749	0.553835	-3.37399	1	0	0	1	0	0	1	0.0905798
Rwanda	Low Income	2021	-10.926	-6.999	4.19833	66.575	1.885	0.59922	10.8767	0	0	0	1	0	0	0	0.0467577
Rwanda	Low Income	2022	-11.625	-6.525	4.1655	64.425	21.665	0.992052	8.15749	0	0	0	1	0	0	1	0.0444723
SaSao Tome and Principe	Lower middle income	2000	-21.02	51.517	5.75576	316.007	9.6	0.346064	6.77215	0	0	1	0	0	0	0	0.0419404
SaSao Tome and Principe	Lower middle income	2001	-22.521	-13.52	6.0165	410.142	9.422	-0.356554	6.57072	0	0	1	0	0	0	0	0.313577
SaSao Tome and Principe	Lower middle income	2002	-20.867	-10.423	5.89271	362.385	9.031	0.237328	3.36019	0	0	1	0	0	0	0	0.247703
SaSao Tome and Principe	Lower middle income	2003	-15.875	-8.876	5.78565	325.593	9.976	-0.109425	8.29152	0	0	1	0	0	0	0	0.223653
SaSao Tome and Principe	Lower middle income	2004	-22.23	-14.647	5.85041	347.378	15.244	-0.463267	3.53791	0	0	1	0	0	0	0	0.368128
SaSao Tome and Principe	Lower middle income	2005	-20.892	31.508	5.68951	295.748	17.195	-0.54106	6.61462	0	0	1	0	0	0	0	0.139752
SaSao Tome and Principe	Lower middle income	2006	-33.94	17.258	5.59708	269.637	24.562	-0.274057	8.86611	0	0	1	0	0	0	0	0.157804
SaSao Tome and Principe	Lower middle income	2007	84.849	125.135	4.64254	103.808	27.559	-0.288337	3.64147	0	0	1	0	0	0	0	0.0017447
SaSao Tome and Principe	Lower middle income	2008	-17.611	13.648	4.06986	58.549	24.834	-0.293066	6.22879	0	0	1	0	0	0	0	0.130468
SaSao Tome and Principe	Lower middle income	2009	-25.9	-19.257	4.28244	72.417	16.087	-0.184566	2.42628	0	0	1	0	0	0	0	0.294922
SaSao Tome and Principe	Lower middle income	2010	-22.794	-11.711	4.37625	79.539	12.89	-0.237911	6.67198	0	0	1	0	0	0	0	0.220218
SaSao Tome and Principe	Lower middle income	2011	-27.947	-12.518	4.35695	78.019	11.939	-0.182667	4.3982	0	0	1	0	0	0	0	0.24428
SaSao Tome and Principe	Lower middle income	2012	-21.847	-11.215	4.39491	81.037	10.406	-0.172321	3.14198	0	0	1	0	0	0	0	0.243314
SaSao Tome and Principe	Lower middle income	2013	-14.53	1.896	4.2648	71.151	7.134	-0.171335	4.81479	0	0	1	0	0	0	0	0.161148
SaSao Tome and Principe	Lower middle income	2014	-20.746	-5.307	4.24071	69.457	6.426	0.0133213	6.54993	0	0	1	0	0	0	0	0.158862
SaSao Tome and Principe	Lower middle income	2015	-11.96	-6.252	4.45198	85.797	4.183	-0.0419643	3.91134	0	0	1	0	0	0	0	0.187295
SaSao Tome and Principe	Lower middle income	2016	-6.076	-4.235	4.557	95.297	5.123	-0.0571045	4.16477	0	0	1	0	0	0	0	0.17759
SaSao Tome and Principe	Lower middle income	2017	-13.233	-2.689	4.45247	85.839	7.69	0.180012	3.84898	1	0	1	0	0	0	0	0.115316
SaSao Tome and Principe	Lower middle income	2018	-12.288	-1.883	4.54217	93.894	9.045	0.181794	2.94527	0	0	1	0	0	0	0	0.163436
SaSao Tome and Principe	Lower middle income	2019	-12.127	-0.064	4.27063	71.567	7.674	0.160536	2.21086	0	0	1	0	0	0	0	0.155262
SaSao Tome and Principe	Lower middle income	2020	-11.019	5.922	4.39982	81.436	9.353	0.144833	3.02457	0	0	1	0	0	0	0	0.135247
SaSao Tome and Principe	Lower middle income	2021	-11.232	1.498	4.25706	70.602	9.49	0.257984	1.87792	0	0	1	0	0	0	0	0.143606
SaSao Tome and Principe	Lower middle income	2022	-13.781	8.115	4.06215	58.099	25.096	0.172426	0.927137	0	0	1	0	0	0	0	0.142321
Senegal	Lower middle income	2000	-5.452	0.782	4.05203	57.514	1.366	-0.0945855	3.88721	0	0	1	0	0	0	0	0.146588
Senegal	Lower middle income	2001	-3.78	-1.441	3.97423	53.209	4.051	-0.282498	4.31085	0	0	1	0	0	0	0	0.166109
Senegal	Lower middle income	2002	-4.619	0.191	3.95111	51.993	1.5	0.247914	0.0686966	0	0	1	0	0	0	0	0.142628
Senegal	Lower middle income	2003	-4.99	-0.516	3.75848	42.883	-1.488	-0.141307	5.59395	0	0	1	0	0	0	1	0.13161
Senegal	Lower middle income	2004	-5.097	0.184	3.63756	37.999	1.709	0.0232224	4.64329	0	0	1	0	0	0	0	0.121001
Senegal	Lower middle income	2005	-6.154	-0.263	3.58712	36.13	1.422	-0.0353757	4.31024	1	0	1	0	0	0	0	0.0930862
Senegal	Lower middle income	2006	-6.191	-3.665	2.86146	17.487	3.909	-0.373094	2.33077	1	0	1	0	0	0	0	0.121656
Senegal	Lower middle income	2007	-9.551	-2.798	2.94249	18.963	6.178	-0.514299	2.82712	1	0	1	0	0	0	0	0.133412
Senegal	Lower middle income	2008	-11.312	-3.531	2.94827	19.073	5.548	-0.50016	3.70317	0	0	1	0	0	0	1	0.173683
Senegal	Lower middle income	2009	-5.307	-3.663	3.39909	29.937	-4.545	-0.490049	2.7521	1	0	1	0	0	0	0	0.138478
Senegal	Lower middle income	2010	-3.522	-3.938	3.54385	34.6	4.294	-0.641386	3.39089	1	0	1	0	0	0	0	0.156317
Senegal	Lower middle income	2011	-6.504	-4.924	3.49277	32.877	2.735	-0.503729	1.33409	1	0	1	0	0	0	0	0.163071
Senegal	Lower middle income	2012	-8.759	-4.185	3.54064	34.489	1.134	-0.258423	4.003	1	0	1	0	0	0	0	0.121862
Senegal	Lower middle income	2013	-8.264	-4.335	3.60713	36.86	-0.076	-0.188867	2.41239	1	0	1	0	0	0	0	0.128239
Senegal	Lower middle income	2014	-6.981	-3.896	3.74635	42.366	-0.808	0.0588305	6.22407	1	0	1	0	0	0	0	0.0882269
Senegal	Lower middle income	2015	-5.715	-3.663	3.79569	44.509	0.959	0.0553911	6.36704	1	0	1	0	0	0	0	0.0881714
Senegal	Lower middle income	2016	-4.188	-3.272	3.86124	47.524	2.859	-0.000139189	6.35607	1	0	1	0	1	0	0	0.0657735
Senegal	Lower middle income	2017	-7.276	-2.968	4.11315	61.139	-0.792	-0.0885058	7.40749	1	0	1	0	1	0	0	0.0699933
Senegal	Lower middle income	2018	-8.808	-3.663	4.11941	61.523	1.116	-0.0220896	6.20924	1	0	1	0	0	0	0	0.10367
Senegal	Lower middle income	2019	-7.918	-3.853	4.15222	63.575	0.638	0.0106357	4.61363	0	0	1	0	0	0	0	0.151497
Senegal	Lower middle income	2020	-10.866	-6.405	4.23651	69.166	2.433	0.00789144	1.34207	0	0	1	0	0	0	1	0.195331
Senegal	Lower middle income	2021	-13.595	-6.301	4.29261	73.157	3.825	0.05842	6.53967	0	0	1	0	0	0	1	0.151699
Senegal	Lower middle income	2022	-16.002	-6.129	4.31709	74.97	12.8	-0.0470143	4.15386	0	0	1	0	0	0	0	0.190336
Seychelles	High Income	2000	-6.981	-14.74	5.18087	177.837	6.145	0.592291	4.2532	1	0	0	1	0	0	0	0.0794671
Seychelles	High Income	2001	-24.597	-8.927	5.29725	199.787	3.016	0.281312	-2.27116	1	0	0	1	0	0	0	0.140133
Seychelles	High Income	2002	-14.519	-16.26	5.2774	195.86	1.752	0.694715	1.21283	1	0	0	1	0	0	0	0.0972693
Seychelles	High Income	2003	-1.327	3.396	5.17601	176.975	3.605	0.791488	-5.88713	1	0	0	1	0	0	0	0.0751024
Seychelles	High Income	2004	-7.187	0.437	5.09514	163.226	1.802	0.549317	-2.85045	1	0	0	1	0	0	0	0.0815666
Seychelles	High Income	2005	-18.939	0.422	4.97026	144.064	-1.555	0.374255	9.00576	1	0	0	1	0	0	0	0.0449685
Seychelles	High Income	2006	-13.161	-2.538	4.9058	135.071	0.214	0.334429	9.40613	1	0	0	1	0	0	0	0.0467336
Seychelles	High Income	2007	-10.773	-9.929	4.96979	143.997	16.748	0.336277	8.87607	1	0	0	1	0	0	0	0.0648973
Seychelles	High Income	2008	-18.483	7.882	5.25803	192.102	63.252	0.562799	-2.72595	1	0	0	1	0	0	1	0.0986127
Seychelles	High Income	2009	-14.837	4.839	4.66462	106.125	-2.538	0.575691	-2.47938	1	0	0	1	0	0	1	0.0643615
Seychelles	High Income	2010	-19.38	0.521	4.40945	82.224	0.386	0.600198	4.50513	1	0	0	1	0	0	0	0.0439243
Seychelles	High Income	2011	-22.959	3.428	4.41289	82.508	5.512	0.606024	9.50978	1	0	0	1	0	0	0	0.0295324
Seychelles	High Income	2012	-21.138	2.89	4.38289	80.069	5.797	0.579943	3.11068	1	0	0	1	0	0	0	0.0474789
Seychelles	High Income	2013	-11.945	0.368	4.22243	68.199	3.419	0.600916	1.25373	1	0	1	0	0	0	0	0.0855112
Seychelles	High Income	2014	-22.368	3.55	4.25411	70.394	0.524	0.577941	4.06369	1	0	1	0	0	0	1	0.0720333
Seychelles	High Income	2015	-18.095	1.814	4.17933	65.322	3.167	1.18164	4.19459	1	1	0	0	0	0	0	0.019897
Seychelles	High Income	2016	-19.724	0.196	4.19185	66.145	-0.236	1.14386	5.10483	1	1	0	0	0	0	0	0.0202412
Seychelles	High Income	2017	-19.097	0.468	4.09998	60.339	3.498	0.888518	2.78394	1	1	0	0	0	0	0	0.0299789
Seychelles	High Income	2018	-2.575	-0.497	4.02374	55.91	3.382	0.894634	3.70943	0	1	0	0	0	0	0	0.0371758
Seychelles	High Income	2019	-3.066	1.364	3.99277	54.205	1.692	1.2111	4.87695	0	1	0	0	0	0	0	0.023836
Seychelles	High Income	2020	-13.48	-16.262	4.44083	84.845	3.784	1.42024	-8.64921	0	1	0	0	0	0	1	0.103049
Seychelles	High Income	2021	-10.356	-5.535	4.28844	72.853	7.854	1.63335	5.4	0	1	0	0	0	0	1	0.0236598
Seychelles	High Income	2022	-7.258	-0.976	4.14989	63.427	2.522	1.27442	8.8	0	1	0	0	0	0	0	0.0196039
Sierra Leone	Low Income	2000	-11.933	-3.094	4.84486	127.086	-3.052	-0.736802	6.65273	1	0	0	0	0	1	0	0.0753132
Sierra Leone	Low Income	2001	-9.028	-5.125	5.1966	180.656	3.432	-1.08422	-6.34546	1	0	0	0	0	1	1	0.214105
Sierra Leone	Low Income	2002	-5.859	-4.819	5.06774	158.815	-3.08	-0.789459	26.5241	1	0	0	1	0	0	0	0.0376053
Sierra Leone	Low Income	2003	-6.002	-4.473	5.07735	160.348	11.286	-0.892783	9.48363	1	0	1	0	0	0	0	0.191961
Sierra Leone	Low Income	2004	-6.883	-2.367	5.02123	151.598	14.391	-0.881413	6.47885	1	0	1	0	0	0	0	0.211109
Sierra Leone	Low Income	2005	-6.52	-1.937	4.87442	130.898	13.1	-1.08549	4.3535	1	0	1	0	0	0	0	0.247369
Sierra Leone	Low Income	2006	-5.043	-1.552	4.63695	103.229	8.263	-1.02615	4.28311	1	0	1	0	0	0	1	0.223947
Sierra Leone	Low Income	2007	-7.418	20.09	3.74161	42.166	13.763	-0.91934	7.97657	1	0	1	0	0	0	0	0.0925158
Sierra Leone	Low Income	2008	-8.977	-3.466	3.97854	53.439	9.29	-0.978875	5.43589	1	0	1	0	0	0	0	0.195129
Sierra Leone	Low Income	2009	-13.325	-2.335	3.87224	48.05	7.532	-0.942291	3.20943	1	0	1	0	0	0	0	0.206494
Sierra Leone	Low Income	2010	-22.703	-5.002	3.84693	46.849	7.405	-0.780792	6.63749	1	0	1	0	0	0	1	0.17738
Sierra Leone	Low Income	2011	-65.031	-4.541	3.73846	42.033	6.646	-0.860042	6.00983	1	0	1	0	0	0	0	0.23073
Sierra Leone	Low Income	2012	-31.833	-5.158	3.59377	36.371	6.203	-0.9574	15.2017	1	0	1	0	0	0	0	0.127677
Sierra Leone	Low Income	2013	-14.995	-2.39	3.42064	30.589	5.374	-0.911971	21.079	1	0	1	0	0	0	1	0.0699013
Sierra Leone	Low Income	2014	-9.441	-3.605	3.55789	35.089	4.606	-0.948121	4.55925	1	0	1	0	0	0	0	0.182213
Sierra Leone	Low Income	2015	-23.589	-4.548	3.86378	47.645	8.383	-0.796082	-20.4911	1	0	1	0	0	0	0	0.48943
Sierra Leone	Low Income	2016	-7.624	-8.46	4.10636	60.725	17.42	-0.818006	6.34673	1	0	1	0	0	0	0	0.197866
Sierra Leone	Low Income	2017	-18.304	-8.782	4.23635	69.155	15.324	-0.568016	3.7538	1	0	1	0	0	0	1	0.210283
Sierra Leone	Low Income	2018	-12.359	-5.59	4.23539	69.089	14.237	-0.489217	3.4729	0	0	1	0	0	0	1	0.239197
Sierra Leone	Low Income	2019	-14.325	-3.125	4.2829	72.45	13.902	-0.445485	5.25375	1	0	1	0	0	0	0	0.159786
Sierra Leone	Low Income	2020	-7.073	-5.759	4.33508	76.331	10.447	-0.371053	-1.96849	0	0	1	0	0	0	1	0.277437
Sierra Leone	Low Income	2021	-8.693	-7.316	4.37306	79.286	17.938	-0.431215	4.1047	0	0	1	0	0	0	1	0.237568
Sierra Leone	Low Income	2022	-10.256	-10.905	4.59358	98.848	37.09	-0.505101	3.50074	0	0	1	0	0	0	0	0.297837
South Africa	Upper middle income	2000	-0.113	-1.383	3.63572	37.929	6.515	0.55027	4.2	1	1	0	0	0	0	0	0.0290665
South Africa	Upper middle income	2001	0.246	-1.015	3.63877	38.045	4.893	0.359431	2.7	0	1	0	0	0	0	0	0.0557282
South Africa	Upper middle income	2002	0.807	-0.958	3.4595	31.801	12.245	0.332902	3.70037	0	1	0	0	0	0	0	0.052349
South Africa	Upper middle income	2003	-0.735	-1.588	3.45043	31.514	0.26	0.275541	2.94908	0	1	0	0	0	0	0	0.0556957
South Africa	Upper middle income	2004	-2.472	-1.044	3.42534	30.733	3.627	0.397753	4.55456	0	1	0	0	0	0	0	0.0456273
South Africa	Upper middle income	2005	-2.792	-0.103	3.38902	29.637	3.5	0.483857	5.27705	0	1	0	0	0	0	0	0.0388882
South Africa	Upper middle income	2006	-4.028	0.815	3.33327	28.03	6.039	0.378271	5.60381	1	1	0	0	0	0	0	0.0267356
South Africa	Upper middle income	2007	-4.846	1.219	3.19155	24.326	8.656	0.197672	5.36047	1	1	0	0	1	0	0	0.0203077
South Africa	Upper middle income	2008	-5.018	-0.486	3.17993	24.045	10.066	0.153829	3.19104	1	1	0	0	1	0	0	0.0266709
South Africa	Upper middle income	2009	-2.435	-4.669	3.29565	26.995	6.31	0.125427	-1.53809	1	1	0	0	0	0	0	0.0630364
South Africa	Upper middle income	2010	-1.336	-4.52	3.43994	31.185	3.597	0.0653931	3.03973	1	1	0	0	0	0	0	0.0494413
South Africa	Upper middle income	2011	-2.006	-3.705	3.54795	34.742	6.076	-0.00423371	3.16856	0	1	0	0	1	0	0	0.054032
South Africa	Upper middle income	2012	-4.689	-4.038	3.62188	37.408	5.728	-0.184171	2.39623	0	1	0	0	1	0	0	0.0685282
South Africa	Upper middle income	2013	-5.326	-3.905	3.69774	40.356	5.263	-0.137832	2.48547	1	0	1	0	0	0	0	0.125316
South Africa	Upper middle income	2014	-4.806	-3.924	3.76707	43.253	5.441	-0.124875	1.41383	1	0	1	0	0	0	0	0.133356
South Africa	Upper middle income	2015	-4.339	-4.374	3.81099	45.195	5.16	-0.0436986	1.32186	1	0	1	0	0	0	0	0.129273
South Africa	Upper middle income	2016	-2.676	-3.725	3.85299	47.134	6.764	0.044075	0.664552	1	0	1	0	0	0	0	0.125363
South Africa	Upper middle income	2017	-2.368	-4.016	3.88338	48.588	4.695	-0.101496	1.15795	1	0	1	0	0	0	0	0.134433
South Africa	Upper middle income	2018	-2.942	-3.742	3.94501	51.677	4.921	-0.112126	1.52233	1	0	1	0	0	0	0	0.134292
South Africa	Upper middle income	2019	-2.568	-4.706	4.02922	56.217	3.744	0.020065	0.303453	0	0	1	0	1	0	0	0.137987
South Africa	Upper middle income	2020	1.972	-9.631	4.23411	69	3.172	-0.01078	-6.34247	0	0	1	0	1	0	1	0.217559
South Africa	Upper middle income	2021	3.677	-5.551	4.23379	68.978	5.442	0.0221032	4.9131	0	0	1	0	0	0	0	0.148898
South Africa	Upper middle income	2022	-0.479	-4.485	4.2629	71.016	7.406	-0.181664	2.0423	0	0	1	0	0	0	0	0.195691
Sudan	Low Income	2000	-3.942	-0.698	4.96458	143.248	1.81	-1.01888	6.34587	1	0	0	1	0	0	0	0.137211
Sudan	Low Income	2001	-3.321	-0.767	4.833	125.587	4.198	-1.17842	6.50036	1	0	0	1	0	0	0	0.147279
Sudan	Low Income	2002	-5.368	-0.685	4.80172	121.72	22.742	-1.03582	6.00647	1	0	0	1	0	0	0	0.149431
Sudan	Low Income	2003	-4.395	0.768	4.76519	117.353	8.256	-1.17006	6.28881	1	0	0	1	0	0	0	0.144345
Sudan	Low Income	2004	-3.071	0.156	4.58296	97.804	7.264	-1.2469	5.14089	1	0	0	1	0	0	0	0.154739
Sudan	Low Income	2005	-7.028	-1.876	4.32383	75.477	5.545	-1.38764	5.64352	1	0	0	1	0	0	0	0.165325
Sudan	Low Income	2006	-14.351	-1.323	4.15428	63.706	15.845	-1.19128	6.53141	1	0	0	1	0	0	0	0.145455
Sudan	Low Income	2007	-6.052	-2.842	3.98326	53.692	8.721	-1.32981	5.73527	1	0	0	1	0	0	0	0.152384
Sudan	Low Income	2008	-5.543	0.491	4.02098	55.756	14.893	-1.42751	3.84674	1	0	0	1	0	0	0	0.170005
Sudan	Low Income	2009	-8.988	-3.796	4.26261	70.995	13.447	-1.15031	-2.7677	1	0	0	1	0	0	0	0.22855
Sudan	Low Income	2010	-2.625	0.111	4.31171	74.568	15.352	-1.19666	3.85824	1	0	0	1	0	0	0	0.156019
Sudan	Low Income	2011	-3.992	-2.327	4.35816	78.113	18.895	-1.20463	-3.21353	1	0	0	1	0	0	0	0.23555
Sudan	Low Income	2012	-12.787	-7.368	4.76789	117.671	44.436	-1.50338	-17.0047	1	0	0	1	0	0	0	0.529484
Sudan	Low Income	2013	-11.007	-5.761	4.6611	105.752	41.903	-1.48882	1.95514	1	0	0	1	0	0	0	0.272661
Sudan	Low Income	2014	-5.838	-4.718	4.43588	84.426	25.668	-1.46264	4.66138	1	0	0	1	0	0	0	0.209117
Sudan	Low Income	2015	-8.462	-3.869	4.5347	93.196	12.582	-1.48305	1.91018	1	0	0	1	0	0	0	0.231795
Sudan	Low Income	2016	-6.493	-3.918	4.69984	109.93	30.474	-1.54605	3.46764	1	0	0	1	0	0	0	0.242359
Sudan	Low Income	2017	-9.429	-6.069	5.00756	149.539	25.151	-1.5452	0.709256	1	0	0	1	0	0	0	0.294898
Sudan	Low Income	2018	-13.994	-7.925	5.22972	186.741	72.935	-1.4395	-2.68093	0	0	0	1	0	0	0	0.465506
Sudan	Low Income	2019	-15.625	-10.822	5.30006	200.349	57.011	-1.41525	-2.17825	0	0	0	0	0	1	0	0.361184
Sudan	Low Income	2020	-17.45	-5.928	5.6169	275.036	269.334	-1.42746	-3.6298	0	0	0	0	0	1	0	0.584581
Sudan	Low Income	2021	-7.32	-0.285	5.23593	187.904	318.208	-1.28969	-1.86852	0	0	0	0	0	1	1	0.522245
Sudan	Low Income	2022	-6.223	-2.146	4.84852	127.552	87.319	-1.51574	-0.953407	0	0	0	0	0	1	0	0.309184
Tanzania	Lower middle income	2000	-3.213	-0.73	3.631	37.7507	5.529	-0.810984	4.52078	1	0	0	1	0	0	1	0.0991277
Tanzania	Lower middle income	2001	-2.45	-0.414	3.92731	50.77	4.854	-0.636579	6.07081	1	0	0	1	0	0	0	0.0844932
Tanzania	Lower middle income	2002	-1.327	-0.727	3.85801	47.371	4.404	-0.840932	7.09319	1	0	0	1	0	0	0	0.0903117
Tanzania	Lower middle income	2003	-1.131	-1.775	3.7927	44.376	4.563	-0.734542	6.67279	1	0	0	1	0	0	1	0.0867254
Tanzania	Lower middle income	2004	-3.211	-2.434	3.79598	44.522	4.102	-0.56557	7.50381	1	0	0	1	0	0	0	0.0751354
Tanzania	Lower middle income	2005	-5.282	-3.276	3.83062	46.091	4.982	-0.607606	7.47632	1	0	0	1	1	0	0	0.0576335
Tanzania	Lower middle income	2006	-7.118	-3.384	3.53986	34.462	6.659	-0.228577	6.53222	1	0	0	1	1	0	0	0.0427654
Tanzania	Lower middle income	2007	-8.394	-1.443	3.16805	23.761	6.423	-0.335751	6.76854	1	0	0	1	0	0	0	0.0573243
Tanzania	Lower middle income	2008	-7.659	-1.917	3.07929	21.743	13.474	-0.416348	5.68642	1	0	0	1	0	0	0	0.0667394
Tanzania	Lower middle income	2009	-7.516	-4.464	3.1786	24.013	12.226	-0.447849	5.26911	1	0	0	1	0	0	1	0.076533
Tanzania	Lower middle income	2010	-7.457	-4.744	3.31611	27.553	5.553	-0.542279	6.33652	1	0	0	1	0	0	0	0.0776074
Tanzania	Lower middle income	2011	-10.481	-3.511	3.34579	28.383	19.754	-0.60336	7.67216	1	0	0	1	0	0	0	0.0796655
Tanzania	Lower middle income	2012	-11.565	-3.997	3.40273	30.046	12.062	-0.76462	4.50015	1	0	0	1	0	0	1	0.107406
Tanzania	Lower middle income	2013	-10.707	-3.759	3.48802	32.721	5.561	-0.780951	6.78159	1	0	0	1	0	0	0	0.0933245
Tanzania	Lower middle income	2014	-9.794	-2.911	3.58599	36.089	4.752	-0.761074	6.73246	1	0	0	1	0	0	0	0.0915747
Tanzania	Lower middle income	2015	-7.745	-3.169	3.66898	39.212	6.828	-0.686202	6.16063	1	0	0	1	0	0	0	0.0918332
Tanzania	Lower middle income	2016	-4.225	-2.083	3.68379	39.797	5.049	-0.509641	6.86712	1	0	0	1	0	0	0	0.0730485
Tanzania	Lower middle income	2017	-2.642	-1.158	3.70701	40.732	3.961	-0.46472	6.77291	1	0	0	1	0	0	0	0.0685406
Tanzania	Lower middle income	2018	-3.009	-1.932	3.70239	40.544	3.25	-0.453522	5.45758	0	0	0	1	0	0	0	0.105797
Tanzania	Lower middle income	2019	-2.571	-1.984	3.66628	39.106	3.85	-0.371587	5.8	0	0	0	1	0	0	0	0.0973233
Tanzania	Lower middle income	2020	-1.908	-2.46	3.68482	39.838	3.154	-0.357577	1.99196	0	0	0	1	0	0	0	0.120514
Tanzania	Lower middle income	2021	-3.425	-3.428	3.74002	42.099	4.16	-0.355093	4.32138	0	0	0	1	0	0	1	0.111126
Tanzania	Lower middle income	2022	-4.574	-3.28	3.72863	41.622	4.851	-0.446201	4.55803	1	0	0	1	0	0	1	0.083974
Togo	Low Income	2000	-6.956	-3.446	4.10799	60.824	-1.231	-0.751899	-0.78348	1	0	0	1	0	0	0	0.150072
Togo	Low Income	2001	-8.465	-0.716	4.08005	59.1481	6.561	-1.02052	0.823439	1	0	0	1	0	0	0	0.158632
Togo	Low Income	2002	-6.091	-0.28	4.05334	57.5895	1.476	-0.75807	3.82662	1	0	0	1	0	0	0	0.108664
Togo	Low Income	2003	-5.686	1.435	4.01924	55.6587	-1.675	-0.902239	6.72017	1	0	0	1	0	0	0	0.0950544
Togo	Low Income	2004	-6.799	0.61	4.01891	55.6405	3.667	-0.943994	-0.978665	1	0	0	1	0	0	0	0.15587
Togo	Low Income	2005	-6.628	-1.666	4.14445	63.083	3.575	-0.873771	-4.6663	1	0	0	1	0	0	0	0.192162
Togo	Low Income	2006	-5.562	-1.945	4.21574	67.744	0.649	-1.04961	2.65013	1	0	0	1	0	0	0	0.149403
Togo	Low Income	2007	-6.015	-1.918	4.30139	73.802	3.038	-0.997273	-1.17512	1	0	0	1	0	0	0	0.180072
Togo	Low Income	2008	-4.97	-0.603	4.23026	68.735	8.698	-0.975758	4.06225	1	0	0	1	0	0	1	0.132768
Togo	Low Income	2009	-3.891	-2.72	4.0895	59.71	1.753	-1.03231	5.53791	1	0	0	1	0	0	0	0.125036
Togo	Low Income	2010	-3.711	-1.705	3.53576	34.321	1.556	-0.967423	6.09926	1	0	0	1	0	0	0	0.0995833
Togo	Low Income	2011	-5.089	-4.645	3.55792	35.09	1.461	-1.02653	6.3982	1	0	0	1	0	0	0	0.111048
Togo	Low Income	2012	-4.882	-4.802	3.57176	35.579	2.909	-1.00772	6.54351	1	0	0	1	1	0	0	0.079767
Togo	Low Income	2013	-9.002	-5.249	3.74757	42.418	-0.504	-1.03469	6.11234	1	0	0	1	1	0	0	0.0893124
Togo	Low Income	2014	-6.792	-7.369	3.83864	46.462	1.831	-0.899913	5.92059	1	0	1	0	0	0	0	0.1849
Togo	Low Income	2015	-7.62	-7.179	3.97609	53.308	1.624	-0.73391	5.74287	1	0	1	0	0	0	0	0.174115
Togo	Low Income	2016	-7.239	-7.071	4.09678	60.146	0.438	-0.688368	5.55908	1	0	0	1	0	0	0	0.112283
Togo	Low Income	2017	-1.511	-0.208	4.03617	56.609	-0.68	-0.712416	4.34775	0	0	0	1	0	0	1	0.134361
Togo	Low Income	2018	-2.599	-0.584	4.04312	57.004	1.989	-0.72773	5.13847	0	0	0	1	0	0	0	0.133747
Togo	Low Income	2019	-0.768	1.613	3.95799	52.352	-0.329	-0.725558	4.92293	0	0	0	1	0	0	0	0.123457
Togo	Low Income	2020	-0.274	-6.875	4.099	60.28	3.537	-0.707525	1.97574	0	0	0	1	0	0	0	0.178429
Togo	Low Income	2021	-0.873	-4.603	4.15489	63.745	6.157	-0.668003	5.99157	0	0	0	1	0	0	0	0.139049
Togo	Low Income	2022	-2.844	-7.341	4.22005	68.037	7.716	-0.722764	5.81054	0	0	0	1	0	0	0	0.159078
Uganda	Low Income	2000	-4.626	-0.624	3.88249	48.545	4.218	-1.02819	3.14191	1	0	0	1	0	0	0	0.131046
Uganda	Low Income	2001	-3.718	-0.994	3.9387	51.352	-4.424	-0.839119	5.18366	1	0	0	1	0	0	0	0.10107
Uganda	Low Income	2002	-1.804	-2.068	4.00206	54.711	5.722	-1.02574	8.73269	1	0	0	1	0	0	1	0.100885
Uganda	Low Income	2003	-0.441	-0.969	4.00986	55.139	5.907	-0.948509	6.47326	1	0	0	1	0	0	0	0.105305
Uganda	Low Income	2004	-0.016	0.343	3.89113	48.966	8.004	-0.811879	6.80723	1	0	0	1	0	0	0	0.0889198
Uganda	Low Income	2005	0.395	-0.17	3.75099	42.563	3.673	-0.833649	6.33257	1	0	0	1	0	0	0	0.0889419
Uganda	Low Income	2006	-2.26	-0.637	3.32352	27.758	10.884	-0.787619	10.7847	1	0	0	1	0	0	0	0.0624982
Uganda	Low Income	2007	-3.214	-0.815	2.8318	16.976	5.183	-0.825755	8.41243	1	0	0	1	0	0	0	0.0648382
Uganda	Low Income	2008	-5.459	-1.995	2.75073	15.654	14.234	-0.840164	8.70875	1	0	0	1	0	0	0	0.0691333
Uganda	Low Income	2009	-4.348	-1.61	2.69415	14.793	10.938	-0.909787	6.80152	1	0	0	1	1	0	0	0.0549997
Uganda	Low Income	2010	-6.522	-4.645	2.9099	18.355	3.083	-0.923494	5.63761	1	0	0	1	1	0	0	0.067542
Uganda	Low Income	2011	-7.59	-2.043	2.88809	17.959	27.009	-0.936402	9.39166	1	0	0	1	0	0	0	0.0796546
Uganda	Low Income	2012	-5.351	-2.385	2.96995	19.491	5.243	-1.00158	3.83746	1	0	0	1	0	0	0	0.106217
Uganda	Low Income	2013	-5.417	-3.19	3.09467	22.08	6.739	-1.05595	3.58691	1	0	0	1	0	0	0	0.117982
Uganda	Low Income	2014	-6.539	-2.74	3.20955	24.768	1.794	-1.09738	5.10631	1	0	0	1	0	0	0	0.111623
Uganda	Low Income	2015	-6.044	-2.519	3.3485	28.46	6.448	-1.06339	5.18786	1	0	0	1	0	0	0	0.113405
Uganda	Low Income	2016	-2.816	-2.612	3.43386	30.996	5.649	-1.07059	4.781	1	0	0	1	0	0	0	0.116261
Uganda	Low Income	2017	-4.782	-3.551	3.51554	33.634	3.006	-1.0529	3.13141	1	0	0	1	0	0	0	0.131
Uganda	Low Income	2018	-6.097	-3.022	3.55377	34.945	2.321	-1.03213	6.30392	0	0	0	1	0	0	0	0.148162
Uganda	Low Income	2019	-6.59	-4.822	3.62817	37.644	2.372	-1.14086	6.43875	1	0	0	1	0	0	0	0.123557
Uganda	Low Income	2020	-9.468	-7.469	3.83568	46.325	2.458	-1.03217	2.95131	1	0	0	1	0	0	1	0.156421
Uganda	Low Income	2021	-8.275	-7.494	3.9247	50.638	2.881	-0.998557	3.53658	1	0	0	1	0	0	1	0.150827
Uganda	Low Income	2022	-8.111	-5.778	3.92857	50.834	8.172	-1.09973	4.65013	0	0	0	1	0	0	0	0.197163
Zambia	Lower middle income	2000	-12.178	1.161	5.56438	260.964	30.14	-0.818261	3.89732	1	0	0	1	0	0	0	0.17498
Zambia	Lower middle income	2001	-17.426	-5.892	5.34826	210.243	18.678	-0.508462	5.31687	1	0	0	1	0	0	0	0.148786
Zambia	Lower middle income	2002	-12.144	-4.499	5.19431	180.244	26.654	-0.758519	4.50601	1	0	1	0	0	0	0	0.247637
Zambia	Lower middle income	2003	-10.333	-5.314	5.07178	159.458	17.161	-0.641859	6.94497	1	0	1	0	0	0	0	0.199408
Zambia	Lower middle income	2004	-3.016	-2.508	4.86687	129.914	17.502	-0.604488	7.0324	0	0	1	0	0	0	1	0.221708
Zambia	Lower middle income	2005	-2.787	-2.372	4.32741	75.748	15.851	-0.59244	7.2356	1	0	1	0	0	0	0	0.147786
Zambia	Lower middle income	2006	4.643	16.913	3.21912	25.006	8.239	-0.551736	7.90369	1	0	1	0	0	0	0	0.0602735
Zambia	Lower middle income	2007	-1.238	-1.037	3.08749	21.922	8.933	-0.398109	8.35244	1	0	1	0	0	0	0	0.0857165
Zambia	Lower middle income	2008	-3.33	-0.668	2.95449	19.192	16.56	-0.389601	7.7739	1	0	1	0	0	0	1	0.0888568
Zambia	Lower middle income	2009	5.953	-2.057	3.02145	20.521	9.9	-0.469498	9.22035	1	0	1	0	0	0	0	0.0826892
Zambia	Lower middle income	2010	7.527	-2.432	2.93906	18.898	7.9	-0.518319	10.2982	1	0	1	0	0	0	0	0.0777831
Zambia	Lower middle income	2011	4.659	-1.783	3.03534	20.808	7.2	-0.410753	5.5646	1	0	1	0	0	0	0	0.097802
Zambia	Lower middle income	2012	4.894	-3.157	3.21567	24.92	7.328	-0.291441	7.59759	1	0	1	0	0	0	0	0.0861404
Zambia	Lower middle income	2013	-0.779	-6.395	3.25459	25.909	7.14	-0.315543	5.05723	1	0	0	1	0	0	0	0.0701381
Zambia	Lower middle income	2014	2.141	-5.433	3.52215	33.857	7.862	-0.347683	4.69799	1	0	0	1	0	0	0	0.0753223
Zambia	Lower middle income	2015	-2.687	-8.878	4.12502	61.869	21.112	-0.346599	2.92038	1	0	0	1	0	0	0	0.115451
Zambia	Lower middle income	2016	-3.265	-5.691	4.06105	58.035	7.469	-0.405702	3.77668	1	0	0	1	0	0	0	0.0987342
Zambia	Lower middle income	2017	-1.681	-7.499	4.1488	63.358	6.085	-0.545036	3.50434	1	0	0	1	0	0	0	0.115624
Zambia	Lower middle income	2018	-1.298	-8.309	4.32054	75.229	7.859	-0.657134	4.03449	1	0	0	1	0	0	0	0.128624
Zambia	Lower middle income	2019	0.435	-9.407	4.54782	94.426	11.719	-0.66232	1.44131	0	0	0	1	0	0	0	0.209641
Zambia	Lower middle income	2020	10.613	-13.783	4.94315	140.211	19.231	-0.723668	-2.78506	1	0	0	1	0	0	0	0.230206
Zambia	Lower middle income	2021	9.213	-8.116	4.70764	110.79	16.354	-0.753424	4.59873	1	0	0	1	0	0	0	0.139476
Zambia	Lower middle income	2022	2.36	-7.862	3.48383	32.5843	9.899	-0.529926	4.74494	0	0	1	0	0	0	1	0.192174
